# Supplementary material for: 1,6-Bis(p-tol­yloxy)hexa­ne
Source: Acta Crystallogr Sect E Struct Rep Online. 2014 Apr 30;70(Pt 5):o617. doi: 10.1107/S1600536814009222 (PMC4011250; doi:10.1107/S1600536814009222)
Supplement: Supplementary file 1 [file e-70-0o617-sup1.cif]

##############################################################################
#                                                                            #
# This CIF contains the data in a paper accepted for publication in          #
# Acta Crystallographica Section E. It conforms to the requirements of       #
# Notes for Authors for Acta Crystallographica Section E, and has been       #
# peer reviewed under the auspices of the IUCr Commission on Journals.       #
#                                                                            #
# Full details of the Crystallographic Information File format               #
# are given in the paper "The Crystallographic Information File (CIF):       #
# a New Standard Archive File for Crystallography" by S. R. Hall, F. H.      #
# Allen and I. D. Brown [Acta Cryst. (1991), A47, 655-685].                  #
#                                                                            #
# The current version of the core CIF dictionary is obtainable from          #
# ftp://ftp.iucr.org/pub/cif_core.dic.                                       #
#                                                                            #
# Software is freely available for graphical display of the structure(s)     #
# in this CIF. For information consult the CIF software page                 #
# http://www.iucr.org/resources/cif/software.                                #
#                                                                            #
# This file may be used for bona fide research purposes within the           #
# scientific community so long as proper attribution is given to the journal # 
# article from which it was obtained.                                        #
#                                                                            #
##############################################################################
data_I
_audit_creation_method     SHELXL-97
_database_code_depnum_ccdc_archive     'CCDC 999158'
_chemical_name_systematic
;
1,6-Bis(<i>p</i>-tolyloxy)hexane
;
_chemical_name_common     1,6-bis(p-tolyloxy)hexane
_chemical_formula_moiety     'C20 H26 O2'
_chemical_formula_sum     'C20 H26 O2'
_chemical_formula_iupac     'C20 H26 O2'
_chemical_formula_weight     298.41
_chemical_melting_point     ?
_symmetry_cell_setting     monoclinic
_symmetry_space_group_name_H-M     'P 21/c'
_symmetry_space_group_name_Hall     '-P 2ybc'
loop_
    _symmetry_equiv_pos_site_id
    _symmetry_equiv_pos_as_xyz
    1 x,y,z
    2 -x,1/2+y,1/2-z
    3 -x,-y,-z
    4 x,1/2-y,1/2+z
_cell_length_a     18.932(12)
_cell_length_b     7.327(4)
_cell_length_c     6.352(4)
_cell_angle_alpha     90.00
_cell_angle_beta     91.000(13)
_cell_angle_gamma     90.00
_cell_volume     881.0(9)
_cell_formula_units_Z     2
_cell_measurement_reflns_used     1071
_cell_measurement_theta_min     2.15
_cell_measurement_theta_max     23.21
_cell_measurement_temperature     293(2)
_exptl_crystal_description     block
_exptl_crystal_colour     colourless
_exptl_crystal_size_max     0.25
_exptl_crystal_size_mid     0.20
_exptl_crystal_size_min     0.18
_exptl_crystal_density_diffrn     1.125
_exptl_crystal_density_meas     ?
_exptl_crystal_density_method     'not measured'
_exptl_crystal_F_000     324
_exptl_absorpt_coefficient_mu     0.071
_exptl_absorpt_correction_type     psi-scan
_exptl_absorpt_process_details     '(North <i>et al.</i>, 1968)'
_exptl_absorpt_correction_T_min     0.9826
_exptl_absorpt_correction_T_max     0.9874
_exptl_special_details     ?
_diffrn_ambient_temperature     293(2)
_diffrn_radiation_type     MoK\a
_diffrn_radiation_wavelength     0.71073
_diffrn_radiation_source     'fine-focus sealed tube'
_diffrn_radiation_monochromator     graphite
_diffrn_measurement_device_type     'Enraf--Nonius CAD-4'
_diffrn_measurement_method     \w/2\q
_diffrn_detector_area_resol_mean     ?
_diffrn_reflns_number     4572
_diffrn_reflns_av_R_equivalents     0.1165
_diffrn_reflns_av_sigmaI/netI     0.0851
_diffrn_reflns_theta_min     1.08
_diffrn_reflns_theta_max     24.99
_diffrn_reflns_theta_full     24.99
_diffrn_measured_fraction_theta_max     0.994
_diffrn_measured_fraction_theta_full     0.994
_diffrn_reflns_limit_h_min     -22
_diffrn_reflns_limit_h_max     21
_diffrn_reflns_limit_k_min     -5
_diffrn_reflns_limit_k_max     8
_diffrn_reflns_limit_l_min     -7
_diffrn_reflns_limit_l_max     7
_diffrn_standards_number     3
_diffrn_standards_interval_count     200
_diffrn_standards_interval_time     120
_diffrn_standards_decay_%     1
_refine_special_details
;
Refinement of <i>F</i>^2^ against ALL reflections. The weighted <i>R</i>-factor
<i>wR</i> and goodness of fit <i>S</i> are based on <i>F</i>^2^, conventional
<i>R</i>-factors <i>R</i> are based on <i>F</i>, with <i>F</i> set to zero for
negative <i>F</i>^2^. The threshold expression of <i>F</i>^2^ >
\s(<i>F</i>^2^) is used only for calculating <i>R</i>-factors(gt) <i>etc</i>.
and is not relevant to the choice of reflections for refinement.
<i>R</i>-factors based on <i>F</i>^2^ are statistically about twice as large
as those based on <i>F</i>, and <i>R</i>- factors based on ALL data will be
even larger.
;
_reflns_number_total     1544
_reflns_number_gt     963
_reflns_threshold_expression     I>2sigma(I)
_refine_ls_structure_factor_coef     Fsqd
_refine_ls_matrix_type     full
_refine_ls_R_factor_all     0.1207
_refine_ls_R_factor_gt     0.0771
_refine_ls_wR_factor_gt     0.2388
_refine_ls_wR_factor_ref     0.3164
_refine_ls_goodness_of_fit_ref     1.095
_refine_ls_restrained_S_all     1.095
_refine_ls_number_reflns     1544
_refine_ls_number_parameters     101
_refine_ls_number_restraints     0
_refine_ls_hydrogen_treatment     constr
_refine_ls_weighting_scheme     calc
_refine_ls_weighting_details
                 'calc w=1/[\s^2^(Fo^2^)+(0.2000P)^2^] where P=(Fo^2^+2Fc^2^)/3'
_atom_sites_solution_hydrogens     geom
_atom_sites_solution_primary     direct
_atom_sites_solution_secondary     difmap
_refine_ls_shift/su_max     0.000
_refine_ls_shift/su_mean     0.000
_refine_diff_density_max     0.361
_refine_diff_density_min     -0.315
_refine_ls_extinction_method     none
_refine_ls_extinction_coef     ?
loop_
    _atom_type_symbol
    _atom_type_description
    _atom_type_scat_dispersion_real
    _atom_type_scat_dispersion_imag
    _atom_type_scat_source
    'C' 'C' 0.0033 0.0016
                         'International Tables Vol C Tables 4.2.6.8 and 6.1.1.4'
    'H' 'H' 0.0000 0.0000
                         'International Tables Vol C Tables 4.2.6.8 and 6.1.1.4'
    'O' 'O' 0.0106 0.0060
                         'International Tables Vol C Tables 4.2.6.8 and 6.1.1.4'
_computing_data_collection     'CAD-4 Software (Enraf--Nonius, 1985)'
_computing_cell_refinement     'CAD-4 Software (Enraf--Nonius, 1985)'
_computing_data_reduction     'XCAD4 (Harms & Wocadlo,1995)'
_computing_structure_solution     'SHELXS97 (Sheldrick, 2008)'
_computing_structure_refinement     'SHELXL97 (Sheldrick, 2008)'
_computing_molecular_graphics     'SHELXTL (Sheldrick, 2008)'
_computing_publication_material     'SHELXTL (Sheldrick, 2008)'
loop_
    _atom_site_type_symbol
    _atom_site_label
    _atom_site_fract_x
    _atom_site_fract_y
    _atom_site_fract_z
    _atom_site_U_iso_or_equiv
    _atom_site_adp_type
    _atom_site_calc_flag
    _atom_site_refinement_flags
    _atom_site_occupancy
    _atom_site_symmetry_multiplicity
    _atom_site_disorder_assembly
    _atom_site_disorder_group
    O O1 0.15451(11) -0.0150(4) 0.5211(3) 0.0524(8) Uani d . 1 1 . .
    C C1 0.4342(2) -0.0202(7) 0.2221(7) 0.0812(15) Uani d . 1 1 . .
    H H1A 0.4508 -0.1439 0.2302 0.122 Uiso calc R 1 1 . .
    H H1B 0.4644 0.0567 0.3067 0.122 Uiso calc R 1 1 . .
    H H1C 0.4349 0.0203 0.0784 0.122 Uiso calc R 1 1 . .
    C C2 0.36013(17) -0.0103(5) 0.3018(6) 0.0535(10) Uani d . 1 1 . .
    C C3 0.34523(17) 0.0740(5) 0.4910(6) 0.0555(10) Uani d . 1 1 . .
    H H3 0.3819 0.1277 0.5682 0.067 Uiso calc R 1 1 . .
    C C4 0.27798(16) 0.0806(5) 0.5681(5) 0.0497(10) Uani d . 1 1 . .
    H H4 0.2691 0.1409 0.6937 0.060 Uiso calc R 1 1 . .
    C C5 0.22302(16) -0.0041(4) 0.4560(5) 0.0400(9) Uani d . 1 1 . .
    C C6 0.23675(16) -0.0871(5) 0.2660(4) 0.0439(9) Uani d . 1 1 . .
    H H6 0.2002 -0.1416 0.1892 0.053 Uiso calc R 1 1 . .
    C C7 0.30380(17) -0.0892(5) 0.1906(5) 0.0502(10) Uani d . 1 1 . .
    H H7 0.3121 -0.1448 0.0618 0.060 Uiso calc R 1 1 . .
    C C8 0.13751(15) 0.0427(5) 0.7259(5) 0.0456(9) Uani d . 1 1 . .
    H H8A 0.1378 0.1749 0.7336 0.055 Uiso calc R 1 1 . .
    H H8B 0.1719 -0.0042 0.8273 0.055 Uiso calc R 1 1 . .
    C C9 0.06519(15) -0.0294(5) 0.7732(4) 0.0449(9) Uani d . 1 1 . .
    H H9A 0.0669 -0.1617 0.7745 0.054 Uiso calc R 1 1 . .
    H H9B 0.0327 0.0074 0.6612 0.054 Uiso calc R 1 1 . .
    C C10 0.03691(14) 0.0366(5) 0.9817(4) 0.0403(9) Uani d . 1 1 . .
    H H10A 0.0358 0.1690 0.9826 0.048 Uiso calc R 1 1 . .
    H H10B 0.0682 -0.0032 1.0951 0.048 Uiso calc R 1 1 . .
loop_
    _atom_site_aniso_label
    _atom_site_aniso_U_11
    _atom_site_aniso_U_22
    _atom_site_aniso_U_33
    _atom_site_aniso_U_12
    _atom_site_aniso_U_13
    _atom_site_aniso_U_23
    O1 0.0479(16) 0.0683(18) 0.0413(14) -0.0032(10) 0.0101(10) -0.0063(11)
    C1 0.064(3) 0.093(4) 0.088(3) 0.002(2) 0.034(2) -0.005(3)
    C2 0.053(2) 0.043(2) 0.065(2) 0.0025(15) 0.0202(17) 0.0055(17)
    C3 0.051(2) 0.051(2) 0.065(2) -0.0086(16) 0.0069(16) -0.0079(18)
    C4 0.055(2) 0.049(2) 0.0456(18) -0.0020(15) 0.0089(15) -0.0109(16)
    C5 0.0429(18) 0.0390(19) 0.0385(18) 0.0012(13) 0.0136(13) 0.0055(13)
    C6 0.0538(19) 0.043(2) 0.0346(16) -0.0022(14) 0.0030(13) 0.0022(14)
    C7 0.065(2) 0.043(2) 0.0433(18) 0.0040(16) 0.0137(15) -0.0009(15)
    C8 0.0469(19) 0.049(2) 0.0411(18) 0.0042(14) 0.0062(14) -0.0022(14)
    C9 0.0475(19) 0.053(2) 0.0341(17) -0.0005(14) 0.0093(13) -0.0078(14)
    C10 0.0457(19) 0.046(2) 0.0297(16) 0.0024(13) 0.0059(13) -0.0025(12)
_geom_special_details
;
All e.s.d.'s (except the e.s.d. in the dihedral angle between two l.s. planes)
are estimated using the full covariance matrix. The cell e.s.d.'s are taken
into account individually in the estimation of e.s.d.'s in distances, angles
and torsion angles; correlations between e.s.d.'s in cell parameters are only
used when they are defined by crystal symmetry. An approximate (isotropic)
treatment of cell e.s.d.'s is used for estimating e.s.d.'s involving l.s.
planes.
;
loop_
    _geom_bond_atom_site_label_1
    _geom_bond_atom_site_label_2
    _geom_bond_site_symmetry_2
    _geom_bond_distance
    _geom_bond_publ_flag
    O1 C5 . 1.371(3) ?
    O1 C8 . 1.410(4) ?
    C1 C2 . 1.502(4) ?
    C1 H1A . 0.9600 ?
    C1 H1B . 0.9600 ?
    C1 H1C . 0.9600 ?
    C2 C3 . 1.385(5) ?
    C2 C7 . 1.394(5) ?
    C3 C4 . 1.373(4) ?
    C3 H3 . 0.9300 ?
    C4 C5 . 1.396(5) ?
    C4 H4 . 0.9300 ?
    C5 C6 . 1.380(4) ?
    C6 C7 . 1.365(4) ?
    C6 H6 . 0.9300 ?
    C7 H7 . 0.9300 ?
    C8 C9 . 1.503(4) ?
    C8 H8A . 0.9700 ?
    C8 H8B . 0.9700 ?
    C9 C10 . 1.516(4) ?
    C9 H9A . 0.9700 ?
    C9 H9B . 0.9700 ?
    C10 C10 3_557 1.519(5) ?
    C10 H10A . 0.9700 ?
    C10 H10B . 0.9700 ?
loop_
    _geom_angle_atom_site_label_1
    _geom_angle_atom_site_label_2
    _geom_angle_atom_site_label_3
    _geom_angle_site_symmetry_1
    _geom_angle_site_symmetry_3
    _geom_angle
    _geom_angle_publ_flag
    C5 O1 C8 . . 119.6(2) ?
    C2 C1 H1A . . 109.5 ?
    C2 C1 H1B . . 109.5 ?
    H1A C1 H1B . . 109.5 ?
    C2 C1 H1C . . 109.5 ?
    H1A C1 H1C . . 109.5 ?
    H1B C1 H1C . . 109.5 ?
    C3 C2 C7 . . 117.3(3) ?
    C3 C2 C1 . . 121.3(4) ?
    C7 C2 C1 . . 121.3(3) ?
    C4 C3 C2 . . 122.0(3) ?
    C4 C3 H3 . . 119.0 ?
    C2 C3 H3 . . 119.0 ?
    C3 C4 C5 . . 119.3(3) ?
    C3 C4 H4 . . 120.3 ?
    C5 C4 H4 . . 120.3 ?
    O1 C5 C6 . . 115.6(3) ?
    O1 C5 C4 . . 124.9(3) ?
    C6 C5 C4 . . 119.5(3) ?
    C7 C6 C5 . . 120.2(3) ?
    C7 C6 H6 . . 119.9 ?
    C5 C6 H6 . . 119.9 ?
    C6 C7 C2 . . 121.7(3) ?
    C6 C7 H7 . . 119.2 ?
    C2 C7 H7 . . 119.2 ?
    O1 C8 C9 . . 107.6(3) ?
    O1 C8 H8A . . 110.2 ?
    C9 C8 H8A . . 110.2 ?
    O1 C8 H8B . . 110.2 ?
    C9 C8 H8B . . 110.2 ?
    H8A C8 H8B . . 108.5 ?
    C8 C9 C10 . . 113.5(3) ?
    C8 C9 H9A . . 108.9 ?
    C10 C9 H9A . . 108.9 ?
    C8 C9 H9B . . 108.9 ?
    C10 C9 H9B . . 108.9 ?
    H9A C9 H9B . . 107.7 ?
    C9 C10 C10 . 3_557 111.2(3) ?
    C9 C10 H10A . . 109.4 ?
    C10 C10 H10A 3_557 . 109.4 ?
    C9 C10 H10B . . 109.4 ?
    C10 C10 H10B 3_557 . 109.4 ?
    H10A C10 H10B . . 108.0 ?
loop_
    _geom_torsion_atom_site_label_1
    _geom_torsion_atom_site_label_2
    _geom_torsion_atom_site_label_3
    _geom_torsion_atom_site_label_4
    _geom_torsion_site_symmetry_1
    _geom_torsion_site_symmetry_2
    _geom_torsion_site_symmetry_3
    _geom_torsion_site_symmetry_4
    _geom_torsion
    _geom_torsion_publ_flag
    C7 C2 C3 C4 . . . . 0.0(5) ?
    C1 C2 C3 C4 . . . . -178.6(4) ?
    C2 C3 C4 C5 . . . . 1.8(5) ?
    C8 O1 C5 C6 . . . . 171.1(3) ?
    C8 O1 C5 C4 . . . . -7.9(5) ?
    C3 C4 C5 O1 . . . . 176.6(3) ?
    C3 C4 C5 C6 . . . . -2.4(5) ?
    O1 C5 C6 C7 . . . . -177.8(3) ?
    C4 C5 C6 C7 . . . . 1.3(5) ?
    C5 C6 C7 C2 . . . . 0.6(5) ?
    C3 C2 C7 C6 . . . . -1.2(5) ?
    C1 C2 C7 C6 . . . . 177.4(4) ?
    C5 O1 C8 C9 . . . . -165.3(3) ?
    O1 C8 C9 C10 . . . . -174.7(3) ?
    C8 C9 C10 C10 . . . 3_557 178.6(3) ?
loop_
    _geom_hbond_atom_site_label_D
    _geom_hbond_atom_site_label_H
    _geom_hbond_atom_site_label_A
    _geom_hbond_site_symmetry_A
    _geom_hbond_distance_DH
    _geom_hbond_distance_HA
    _geom_hbond_distance_DA
    _geom_hbond_angle_DHA
    _geom_hbond_publ_flag
    C4 H4 Cg 4_555 0.93 2.95 3.696(4) 138 yes
    C7 H7 Cg 4_544 0.93 2.84 3.572(4) 137 yes
data_zxq
_journal_date_recd_electronic     2014-04-10
_journal_date_accepted     2014-04-24
_journal_name_full     'Acta Crystallographica, Section E'
_journal_year     2014
_journal_volume     70
_journal_issue      5
_journal_page_first     o617
_journal_page_last     o617
_journal_paper_category     QO
_journal_paper_doi     10.1107/S1600536814009222
_journal_coeditor_code     SU2725
_publ_contact_author
;
Kai Wang
High Technology Research Institute of Nanjing University,
Changzhou 213162
Jiangsu
People's Republic of China
;
_publ_contact_author_email     wkcoool@163.com
_publ_section_title
;
1,6-Bis(<i>p</i>-tolyloxy)hexane
;
loop_
    _publ_author_name
    _publ_author_address
    'XiuQin Zhang'
;
High Technology Research Institute of Nanjing University,
Changzhou 213162
Jiangsu
People's Republic of China
;
    'Jian Xiao'
;
School of Petrochemical Engineering,
Changzhou University
Changzhou 213164
Jiangsu
People's Republic of China
;
    'Wei-Wei Xue'
;
School of Petrochemical Engineering,
Changzhou University
Changzhou 213164
Jiangsu
People's Republic of China
;
    'Qiang Chen'
;
High Technology Research Institute of Nanjing University,
Changzhou 213162
Jiangsu
People's Republic of China
;
    'Kai Wang'
;
High Technology Research Institute of Nanjing University,
Changzhou 213162
Jiangsu
People's Republic of China
;
