# Supplementary material for: 1,6-Bis(p-tol­yloxy)hexa­ne
Source: Acta Crystallogr Sect E Struct Rep Online. 2014 Apr 30;70(Pt 5):o617. doi: 10.1107/S1600536814009222 (PMC4011250; doi:10.1107/S1600536814009222)
Supplement: Supplementary file 2 [file e-70-0o617-Isup2.hkl]

# 
# h,k,l, Fc-squared, Fo-squared, sigma(Fo-squared) and status flag 
# 
data_I
_shelx_title ' ZXQ22 in P21/c' 
_shelx_refln_list_code          4 
_shelx_F_calc_maximum      158.43 
_exptl_crystal_F_000       324.00 
_reflns_d_resolution_high  0.8411 
 
loop_ 
 _symmetry_equiv_pos_as_xyz 
 'x, y, z' 
 '-x, y+1/2, -z+1/2' 
 '-x, -y, -z' 
 'x, -y-1/2, z-1/2' 
 
_cell_length_a    18.9320 
_cell_length_b     7.3270 
_cell_length_c     6.3520 
_cell_angle_alpha  90.000 
_cell_angle_beta   91.000 
_cell_angle_gamma  90.000 
 
_shelx_F_squared_multiplier     1.000 
 
loop_ 
 _refln_index_h 
 _refln_index_k 
 _refln_index_l 
 _refln_F_squared_calc 
 _refln_F_squared_meas 
 _refln_F_squared_sigma 
 _refln_observed_status 
   1   0   0      696.77        0.24      0.26 o 
   2   0   0     2469.28     2424.38     71.35 o 
   3   0   0      434.31      389.02     11.67 o 
   4   0   0       54.93       61.47      2.39 o 
   5   0   0        2.99        5.91      0.69 o 
   6   0   0       28.98       35.77      1.65 o 
   7   0   0       64.77       65.10      2.67 o 
   8   0   0       84.06       96.46      4.28 o 
   9   0   0       46.84       51.29      2.61 o 
  10   0   0     2349.31     2448.77    105.62 o 
  11   0   0      354.42      339.53     12.00 o 
  12   0   0       68.65       63.84      5.31 o 
  14   0   0      541.30      571.11     34.23 o 
  15   0   0      119.11      151.80     11.68 o 
  16   0   0       68.00       85.72      8.23 o 
  17   0   0        2.24        2.92      2.92 o 
  18   0   0        0.08        0.53      2.12 o 
  19   0   0        7.31        2.92      2.92 o 
  20   0   0        0.00        0.00      2.39 o 
  21   0   0        0.22        2.65      3.45 o 
  22   0   0        0.36        1.86      3.45 o 
   1   1   0       17.49       21.82      0.91 o 
   2   1   0        2.53        4.31      0.62 o 
   3   1   0       97.13       96.66      3.26 o 
   4   1   0       55.08       40.97      6.92 o 
   5   1   0      143.03      126.08      4.10 o 
   6   1   0        2.10        1.09      0.60 o 
   7   1   0        2.72        3.69      0.93 o 
   8   1   0       92.97      105.13      3.79 o 
   9   1   0      196.13      200.99     14.79 o 
  10   1   0        5.90        4.86      2.04 o 
  11   1   0        4.77        3.10      1.00 o 
  12   1   0      101.24       98.63      4.03 o 
  13   1   0        1.71        1.58      1.04 o 
  14   1   0       79.01       80.61      3.72 o 
  15   1   0       17.11       17.11      1.99 o 
  16   1   0       16.74       20.69      2.67 o 
  17   1   0       19.53       16.23      2.60 o 
  18   1   0        1.36        2.36      2.04 o 
  19   1   0        0.00        0.00      1.91 o 
  20   1   0        5.24        3.13      2.34 o 
  21   1   0        3.22        0.00      2.10 o 
  22   1   0        0.23        3.35      2.53 o 
   0   2   0    25099.06    26538.75   1542.43 o 
   1   2   0      418.61      504.13     24.00 o 
   2   2   0      223.27      261.34     13.75 o 
   3   2   0        1.37        1.36      0.44 o 
   4   2   0      232.24      265.16      9.09 o 
   5   2   0       96.01      104.15      3.82 o 
   6   2   0       41.14       35.86      2.53 o 
   7   2   0        1.65        0.00      0.52 o 
   8   2   0       14.15       13.66      1.32 o 
   9   2   0       14.13       18.37      1.58 o 
  10   2   0     1230.11     1329.31     73.35 o 
  11   2   0      154.86      160.33     10.15 o 
  12   2   0       17.26       18.18      1.84 o 
  13   2   0       31.81       34.52      2.52 o 
  14   2   0      341.39      354.59     11.43 o 
  15   2   0       79.55       84.71      4.08 o 
  16   2   0       43.71       53.11      3.51 o 
  17   2   0        0.13        0.00      1.42 o 
  18   2   0        0.03        0.17      1.60 o 
  19   2   0        0.07        2.87      2.04 o 
  20   2   0        0.24        4.01      2.10 o 
  21   2   0        0.45        0.57      2.42 o 
   1   3   0       20.76       27.54      2.39 o 
   2   3   0       17.13       16.40      1.28 o 
   3   3   0       91.89       77.75      2.92 o 
   4   3   0      101.59      131.07      5.08 o 
   5   3   0      147.27      156.49      5.91 o 
   6   3   0        6.05        5.58      0.93 o 
   7   3   0        4.25        3.31      0.67 o 
   8   3   0       69.21       77.04      4.56 o 
   9   3   0      226.25      203.90      9.46 o 
  10   3   0        6.53        7.59      1.44 o 
  11   3   0       17.60       14.01      1.89 o 
  12   3   0      223.32      166.13     37.59 o 
  13   3   0        5.11        8.83      1.60 o 
  14   3   0      207.80      198.18      7.19 o 
  15   3   0       38.77       42.48      3.14 o 
  16   3   0       43.71       45.38      3.30 o 
  17   3   0       48.26       56.46      3.72 o 
  18   3   0        2.18        1.70      1.89 o 
  19   3   0        1.00        2.50      2.08 o 
  20   3   0       21.16       25.01      3.39 o 
  21   3   0       10.70       11.37      2.84 o 
   0   4   0      905.45      913.20     54.40 o 
   1   4   0      243.12      286.93     45.78 o 
   2   4   0      187.13      180.58     15.92 o 
   3   4   0      212.18      201.02      8.81 o 
   4   4   0      257.72      261.33     14.23 o 
   5   4   0      237.21      264.45      9.61 o 
   6   4   0       20.59       18.94      2.84 o 
   7   4   0       19.77       24.76      1.95 o 
   8   4   0        0.35        0.00      0.62 o 
   9   4   0        3.52        4.64      1.00 o 
  10   4   0      275.91      242.20     11.81 o 
  11   4   0       26.70       35.06      3.61 o 
  12   4   0        5.17        5.33      1.37 o 
  13   4   0        8.15        5.91      1.61 o 
  14   4   0       97.60       97.48      5.17 o 
  15   4   0       17.01       16.35      2.20 o 
  16   4   0        7.59        6.96      1.87 o 
  17   4   0        5.36        8.04      2.22 o 
  18   4   0        0.05        1.63      1.80 o 
  19   4   0       10.30       12.86      2.85 o 
   1   5   0        0.03        0.00      1.50 o 
   2   5   0        0.11        0.00      1.40 o 
   3   5   0        0.85        0.00      1.31 o 
   4   5   0       28.27       35.05      3.56 o 
   5   5   0       13.98       11.93      6.63 o 
   6   5   0        4.67        3.76      1.56 o 
   7   5   0        8.57        7.18      1.42 o 
   8   5   0       18.95       21.49      2.18 o 
   9   5   0       59.30       52.58      4.70 o 
  10   5   0       15.80       15.73      2.39 o 
  11   5   0       31.16       28.26      2.90 o 
  12   5   0       29.32       25.20      2.94 o 
  13   5   0        0.51        0.00      1.72 o 
  14   5   0       38.27       34.06      3.56 o 
  15   5   0        2.88        3.35      2.59 o 
  16   5   0        5.49        6.69      2.44 o 
  17   5   0        6.38        5.71      2.50 o 
  18   5   0        0.24        1.86      2.50 o 
   0   6   0        9.50       12.21      3.45 o 
   1   6   0       42.60       42.81      3.94 o 
   2   6   0       91.20       84.71      8.09 o 
   3   6   0       85.86       84.25     12.23 o 
   4   6   0       55.14       64.33      8.61 o 
   5   6   0      109.73      105.88     11.64 o 
   6   6   0        0.98        8.33      9.02 o 
   7   6   0       25.78       25.26      4.70 o 
   8   6   0        0.03        0.61      2.10 o 
   9   6   0        0.20        2.00      2.23 o 
  10   6   0       22.23       19.12      4.25 o 
  11   6   0        1.38        1.97      3.58 o 
  12   6   0        2.67        0.00      2.42 o 
  13   6   0        4.92        6.56      3.05 o 
  14   6   0       14.74        9.94      3.72 o 
  15   6   0        3.52        0.16      2.98 o 
  16   6   0        0.11        0.00      2.93 o 
   1   7   0        0.94        0.61      1.96 o 
   2   7   0        4.69        2.19      1.86 o 
   3   7   0        5.69        6.72      2.05 o 
   4   7   0        2.19        5.71      1.93 o 
   5   7   0        0.95        2.47      1.93 o 
   6   7   0        2.07        0.86      1.70 o 
   7   7   0        0.43        2.68      2.49 o 
   8   7   0       10.30       11.46      5.71 o 
   9   7   0       13.52        9.67      3.06 o 
  10   7   0       40.39       41.64     11.54 o 
  11   7   0       25.96       24.21      7.03 o 
  12   7   0        3.03        4.23      3.12 o 
  13   7   0        1.29        0.37      2.87 o 
   0   8   0        0.66        0.53      3.18 o 
   1   8   0        0.10        0.61      2.34 o 
   2   8   0        0.11        1.23      1.96 o 
   3   8   0        6.45        6.15      2.29 o 
   4   8   0        0.27        1.65      1.96 o 
   5   8   0       15.95       13.80      6.50 o 
   6   8   0        0.54        4.17      2.74 o 
   7   8   0        9.69        5.78      3.12 o 
   8   8   0        0.18        0.00      2.60 o 
 -22   1   1        7.33       11.02      3.09 o 
 -21   1   1        0.92        0.48      2.04 o 
 -20   1   1        0.24        0.24      2.04 o 
 -19   1   1       14.39       11.08      2.80 o 
 -18   1   1       71.39       68.41      6.18 o 
 -17   1   1        0.59        0.32      1.66 o 
 -16   1   1        0.51        0.00      1.42 o 
 -15   1   1       14.14       22.55      2.50 o 
 -14   1   1        3.60        1.04      1.26 o 
 -13   1   1       64.69       81.23      3.40 o 
 -12   1   1        6.90        6.06      1.22 o 
 -11   1   1       13.22       16.34      1.25 o 
 -10   1   1      893.95     1015.75     36.54 o 
  -9   1   1       50.48       42.03      2.29 o 
  -8   1   1     2641.86     3179.92    128.64 o 
  -7   1   1        3.83        2.40      0.82 o 
  -6   1   1      151.68      187.71      8.76 o 
  -5   1   1       79.44       75.67      2.39 o 
  -4   1   1        1.55        2.07      0.48 o 
  -3   1   1       12.47       19.46      0.93 o 
  -2   1   1       74.45       81.02      2.39 o 
  -1   1   1     1428.84     1541.54     59.56 o 
   0   1   1     2734.17     3174.52    331.25 o 
   1   1   1       83.27      132.43      8.23 o 
   2   1   1    18842.20    18680.21   1926.83 o 
   3   1   1     2154.48     2252.08    190.68 o 
   4   1   1     1861.10     2045.17    110.66 o 
   5   1   1      250.73      251.76      7.68 o 
   6   1   1      580.99      607.17     24.94 o 
   7   1   1        1.72        4.65      0.82 o 
   8   1   1       13.35       13.11      1.32 o 
   9   1   1        8.49        3.19      0.96 o 
  10   1   1        2.07        1.75      0.81 o 
  11   1   1       32.66       31.33      2.49 o 
  12   1   1      282.72      293.10     10.99 o 
  13   1   1      112.59      121.83      4.82 o 
  14   1   1      877.96      951.65     33.44 o 
  15   1   1        0.06        7.95      1.59 o 
  16   1   1      583.98      667.74     23.87 o 
  17   1   1        7.84       14.11      2.39 o 
  18   1   1       32.63       37.57      3.78 o 
  19   1   1        0.33        0.00      1.88 o 
  20   1   1        0.21        0.00      2.34 o 
  21   1   1        0.24        0.00      2.25 o 
  22   1   1        2.80        4.72      2.90 o 
 -21   2   1        1.11        3.05      2.44 o 
 -20   2   1        1.30        0.17      2.04 o 
 -19   2   1       19.85       17.81      3.01 o 
 -18   2   1       49.53       59.71      6.13 o 
 -17   2   1        2.21        0.00      1.25 o 
 -16   2   1        0.50        0.19      1.31 o 
 -15   2   1       93.27      103.72      4.64 o 
 -14   2   1       41.11       45.81      3.05 o 
 -13   2   1       51.98       54.27      3.56 o 
 -12   2   1       92.46      108.94      6.19 o 
 -11   2   1       35.27       39.06      2.45 o 
 -10   2   1       34.83       35.63      1.80 o 
  -9   2   1      116.55      114.94      4.27 o 
  -8   2   1      125.37      122.05      4.38 o 
  -7   2   1      319.81      376.82     10.17 o 
  -6   2   1      125.51      140.77      4.63 o 
  -5   2   1        7.63       11.04      0.87 o 
  -4   2   1       28.82       27.00      1.48 o 
  -3   2   1      170.96      169.20      7.10 o 
  -2   2   1       66.39       94.08     10.42 o 
  -1   2   1     1178.51     1329.05     66.58 o 
   0   2   1     2141.50     2685.52    173.75 o 
   1   2   1      271.02      321.33     16.56 o 
   2   2   1     3654.49     4090.54    482.00 o 
   3   2   1      113.92      130.59      6.10 o 
   4   2   1      711.93      782.13     41.32 o 
   5   2   1      178.59      179.32     10.00 o 
   6   2   1      217.77      202.31      6.45 o 
   7   2   1      159.37      169.19      5.66 o 
   8   2   1        4.44        7.30      1.38 o 
   9   2   1        0.77        0.00      0.83 o 
  10   2   1       37.67       37.56      2.42 o 
  11   2   1       57.19       61.80      3.13 o 
  12   2   1        0.06        0.89      1.12 o 
  13   2   1        0.03        0.00      1.20 o 
  14   2   1       14.80       10.02      1.80 o 
  15   2   1        1.61        0.42      1.37 o 
  16   2   1        7.19        5.25      1.61 o 
  17   2   1        0.00        0.00      1.68 o 
  18   2   1        0.18        0.00      1.68 o 
  19   2   1        0.62        1.69      2.07 o 
  20   2   1        0.00        0.84      2.07 o 
  21   2   1       10.64        9.28      2.70 o 
 -20   3   1        0.00        1.52      1.92 o 
 -19   3   1        7.87        3.40      2.49 o 
 -18   3   1       31.55       25.14      3.20 o 
 -17   3   1        1.21        0.58      1.57 o 
 -16   3   1        0.38        0.00      1.37 o 
 -15   3   1       19.12       16.66      2.12 o 
 -14   3   1       24.16       30.16      2.59 o 
 -13   3   1      174.54      176.83      6.43 o 
 -12   3   1       86.79       86.16      3.91 o 
 -11   3   1        6.79        6.67      1.33 o 
 -10   3   1       62.57       71.48      3.34 o 
  -9   3   1        2.08        2.16      0.77 o 
  -8   3   1      308.03      319.38      8.87 o 
  -7   3   1       30.80       39.74      1.84 o 
  -6   3   1       58.45       50.32      3.70 o 
  -5   3   1       25.52       29.73      1.44 o 
  -4   3   1        0.01        0.00      0.64 o 
  -3   3   1      413.26      434.06     12.99 o 
  -2   3   1       10.51       12.87      0.87 o 
  -1   3   1        0.45        0.00      0.78 o 
   0   3   1      523.08      620.04     17.73 o 
   1   3   1        9.39       11.10     12.61 o 
   2   3   1     3017.39     3355.11    198.04 o 
   3   3   1      310.60      250.12     87.67 o 
   4   3   1      323.89      367.26     22.19 o 
   5   3   1       27.17       25.04      1.92 o 
   6   3   1      269.24      264.74      8.85 o 
   7   3   1       20.24       25.70      1.52 o 
   8   3   1        4.92        3.67      1.04 o 
   9   3   1       19.75       28.37      2.08 o 
  10   3   1       15.52       11.69      1.55 o 
  11   3   1       14.94       13.68      1.76 o 
  12   3   1      182.12      190.34     10.53 o 
  13   3   1       82.43       90.90      4.27 o 
  14   3   1      157.27      174.16      6.89 o 
  15   3   1        0.24        0.00      1.41 o 
  16   3   1      102.95      112.46      8.27 o 
  17   3   1        0.00        0.00      1.39 o 
  18   3   1        0.02        1.67      1.92 o 
  19   3   1        7.30        7.97      4.57 o 
  20   3   1        2.44        1.79      2.18 o 
 -19   4   1       18.52       18.57      3.10 o 
 -18   4   1       57.33       57.52      4.05 o 
 -17   4   1        0.05        1.82      1.59 o 
 -16   4   1        1.43        3.56      1.64 o 
 -15   4   1       69.17       71.21      3.99 o 
 -14   4   1       48.88       48.72      3.34 o 
 -13   4   1       21.10       26.24      2.64 o 
 -12   4   1       66.04       67.76      3.50 o 
 -11   4   1       13.46       14.40      1.76 o 
 -10   4   1        6.85        7.15      1.15 o 
  -9   4   1       69.16       63.27      2.64 o 
  -8   4   1      121.88      115.23      3.82 o 
  -7   4   1      159.68      159.39      5.24 o 
  -6   4   1       56.24       48.84      4.82 o 
  -5   4   1        2.30        2.96      1.19 o 
  -4   4   1       42.80       40.95      1.90 o 
  -3   4   1       46.65       49.52      1.89 o 
  -2   4   1        0.27       16.90     15.53 o 
  -1   4   1      155.11      198.25     11.51 o 
   0   4   1      383.95      434.81     14.87 o 
   1   4   1       16.58       20.12      7.56 o 
   2   4   1      842.24      874.76     34.82 o 
   3   4   1       24.19       32.13      2.03 o 
   4   4   1      138.79      146.69     11.57 o 
   5   4   1       44.78       35.12      3.49 o 
   6   4   1       63.66       62.34      2.45 o 
   7   4   1       39.35       38.35      1.94 o 
   8   4   1        0.66        0.08      0.91 o 
   9   4   1        3.54        1.57      0.89 o 
  10   4   1       30.15       29.60      3.22 o 
  11   4   1       48.47       50.92      3.25 o 
  12   4   1        1.85        1.39      1.34 o 
  13   4   1        0.94        2.79      1.49 o 
  14   4   1        8.89        8.08      1.92 o 
  15   4   1        0.63        0.54      1.56 o 
  16   4   1        2.74        1.45      1.55 o 
  17   4   1        0.03        0.00      1.67 o 
  18   4   1        1.18        1.35      1.84 o 
  19   4   1        0.42        0.00      2.11 o 
 -18   5   1        9.80        7.08      2.60 o 
 -17   5   1        2.95        0.15      2.22 o 
 -16   5   1        0.50        0.00      1.94 o 
 -15   5   1       58.37       50.64      4.23 o 
 -14   5   1       24.63       30.38      3.36 o 
 -13   5   1      181.89      169.88     11.50 o 
 -12   5   1      119.25      116.83      8.87 o 
 -11   5   1       32.38       28.73      3.17 o 
 -10   5   1       10.16       10.41      1.94 o 
  -9   5   1        0.11        0.00      1.14 o 
  -8   5   1       20.10       14.83      1.99 o 
  -7   5   1        2.33        2.51      1.14 o 
  -6   5   1        0.31        3.79      1.84 o 
  -5   5   1       95.44       96.20      4.60 o 
  -4   5   1        6.24       38.62     25.08 o 
  -3   5   1      332.30      305.51     11.58 o 
  -2   5   1        9.32       26.32      5.33 o 
  -1   5   1       78.72       67.36      6.50 o 
   0   5   1       11.56       14.97      2.34 o 
   1   5   1        4.79        7.96      2.92 o 
   2   5   1      268.47      259.89     12.29 o 
   3   5   1       52.11       62.98      4.41 o 
   4   5   1       82.16       77.49      7.17 o 
   5   5   1        1.07        0.87      0.84 o 
   6   5   1       37.96       24.80      4.14 o 
   7   5   1        4.57        6.47      1.35 o 
   8   5   1        0.31        0.00      1.01 o 
   9   5   1       20.04       17.69      2.59 o 
  10   5   1        7.29        6.41      1.83 o 
  11   5   1       25.31       21.85      2.73 o 
  12   5   1       86.91       90.95      5.20 o 
  13   5   1       45.74       45.14      3.76 o 
  14   5   1        1.32        1.37      2.07 o 
  15   5   1        0.45        0.00      2.05 o 
  16   5   1        0.00        1.67      2.15 o 
  17   5   1        3.09        0.12      3.22 o 
  18   5   1        8.79       11.36      2.95 o 
 -16   6   1        4.06        1.99      3.19 o 
 -15   6   1        0.87        3.28      3.12 o 
 -14   6   1       13.27        8.37      3.36 o 
 -13   6   1        2.62        2.36      2.90 o 
 -12   6   1        9.45        7.15      2.80 o 
 -11   6   1        0.22        0.27      2.44 o 
 -10   6   1        0.18        0.36      2.52 o 
  -9   6   1       37.65       37.94      7.96 o 
  -8   6   1       95.70       85.13     13.53 o 
  -7   6   1       80.64       72.16      5.89 o 
  -6   6   1       40.35       40.76      3.28 o 
  -5   6   1       13.57       15.72      2.33 o 
  -4   6   1       18.51       16.59      2.35 o 
  -3   6   1        2.80        5.40      1.83 o 
  -2   6   1       10.39       15.96      2.24 o 
  -1   6   1        0.46        0.00      3.32 o 
   0   6   1        4.67        3.45      5.84 o 
   1   6   1       19.69       15.83      2.72 o 
   2   6   1       17.76       13.36      2.61 o 
   3   6   1       16.53       12.22      2.63 o 
   4   6   1       26.38       29.70      6.62 o 
   5   6   1        0.41        2.17      1.95 o 
   6   6   1        0.18        0.44      1.73 o 
   7   6   1        0.65        0.00      1.62 o 
   8   6   1        0.00        0.00      2.10 o 
   9   6   1        0.56        0.00      2.04 o 
  10   6   1       15.10       18.83      3.85 o 
  11   6   1        6.92        8.84      2.90 o 
  12   6   1        2.15        0.87      2.68 o 
  13   6   1       10.19       11.94      3.38 o 
  14   6   1        0.02        1.45      2.80 o 
  15   6   1        0.00        0.00      2.68 o 
 -13   7   1       69.85       60.67     19.77 o 
 -12   7   1       29.34       24.19      4.78 o 
 -11   7   1       18.06       10.32      3.85 o 
 -10   7   1        4.58        3.18      2.80 o 
  -9   7   1        1.92        0.57      2.42 o 
  -8   7   1        0.54        0.02      2.42 o 
  -7   7   1        0.42        0.00      2.30 o 
  -6   7   1        1.08        6.19      3.48 o 
  -5   7   1       51.43       46.02      3.73 o 
  -4   7   1        4.53       10.68      4.46 o 
  -3   7   1       71.89       59.20      5.57 o 
  -2   7   1        1.05        2.15      1.83 o 
  -1   7   1        8.08        6.59      2.04 o 
   0   7   1        1.80        2.63      2.15 o 
   1   7   1        7.13        8.55      2.92 o 
   2   7   1       10.31        8.85      2.61 o 
   3   7   1        5.38        9.93      3.10 o 
   4   7   1        2.26        2.86      1.84 o 
   5   7   1        0.57        1.49      1.89 o 
   6   7   1        0.53        0.00      4.91 o 
   7   7   1        3.22        7.14      2.80 o 
   8   7   1        0.03        0.00      2.21 o 
   9   7   1       10.74        9.49      3.05 o 
  10   7   1        1.27        1.26      2.68 o 
  11   7   1       14.23       12.43      3.51 o 
  12   7   1        6.68        6.96      3.32 o 
  13   7   1        4.71        1.62      2.89 o 
  -8   8   1       29.85       21.41      4.78 o 
  -7   8   1       18.31       17.10      6.77 o 
  -6   8   1       13.65       12.74      3.38 o 
  -5   8   1        8.15        6.72      2.87 o 
  -4   8   1        3.40        4.28      2.19 o 
  -3   8   1        7.81        9.08      2.38 o 
  -2   8   1        5.83        7.44      3.63 o 
  -1   8   1       11.93       15.81      3.10 o 
   0   8   1        7.45       13.12      3.48 o 
   1   8   1       31.18       26.94      3.94 o 
   2   8   1       10.66       10.59      2.90 o 
   3   8   1        3.20        8.03      2.36 o 
   4   8   1       58.25       52.56      5.63 o 
   5   8   1        3.43       10.49      6.77 o 
   6   8   1        6.41        4.61      5.97 o 
   7   8   1        2.35        0.00      4.78 o 
   8   8   1        0.01        1.00      6.24 o 
 -21   0   2        1.94        2.39      3.18 o 
 -20   0   2        2.64        1.33      2.92 o 
 -19   0   2        6.98        9.02      3.45 o 
 -18   0   2       34.97       23.88      5.04 o 
 -17   0   2       42.13       40.07      6.10 o 
 -16   0   2      495.51      434.97     27.60 o 
 -15   0   2        4.26        5.97      2.06 o 
 -14   0   2       57.10       49.16      4.01 o 
 -12   0   2        5.26       11.41      2.39 o 
 -11   0   2        2.18        0.80      1.06 o 
 -10   0   2       26.97       30.25      3.98 o 
  -9   0   2      449.90      458.59     26.80 o 
  -8   0   2     1020.99      989.36     55.47 o 
  -7   0   2       43.23       43.52      3.98 o 
  -6   0   2       31.78       41.14      3.72 o 
  -5   0   2      188.70      126.32      7.96 o 
  -3   0   2        1.31        0.27      0.53 o 
   0   0   2      150.74        0.80      0.25 o 
   1   0   2        0.32        0.00      0.50 o 
   2   0   2       39.82       20.97      1.86 o 
   3   0   2      151.05      185.65      8.35 o 
   4   0   2        2.12        4.17      0.92 o 
   5   0   2      251.41      253.87     11.26 o 
   6   0   2     3842.73     4261.40    178.57 o 
   7   0   2        2.31        2.30      0.96 o 
   8   0   2      343.61      338.48     23.80 o 
   9   0   2        0.67        0.00      0.81 o 
  10   0   2        0.02        0.40      0.86 o 
  11   0   2       10.28        2.90      1.19 o 
  12   0   2        0.34        0.14      0.92 o 
  13   0   2       37.94        7.17      2.12 o 
  14   0   2       25.82       22.03      5.04 o 
  15   0   2       18.88       18.05      4.51 o 
  16   0   2      630.90      748.13     45.38 o 
  17   0   2       54.83       78.02      9.02 o 
  18   0   2       81.62       96.07     10.35 o 
  19   0   2        8.88       16.98      5.04 o 
  20   0   2        3.24        4.78      4.25 o 
  21   0   2        2.36        0.00      3.45 o 
 -21   1   2        0.01        2.54      2.15 o 
 -20   1   2        0.01        0.20      1.96 o 
 -19   1   2        0.53        1.06      1.88 o 
 -18   1   2        0.67        1.45      1.78 o 
 -17   1   2        0.83        2.23      1.78 o 
 -16   1   2        8.07        8.97      2.26 o 
 -15   1   2        6.12        5.97      1.91 o 
 -14   1   2        1.81        1.61      1.17 o 
 -13   1   2        1.12        0.00      1.12 o 
 -12   1   2        3.26        3.94      1.36 o 
 -11   1   2       20.01       28.28      2.35 o 
 -10   1   2       14.05       19.13      1.99 o 
  -9   1   2        7.68        8.05      1.17 o 
  -8   1   2      107.36      142.74      5.17 o 
  -7   1   2       16.33       21.85      1.78 o 
  -6   1   2      265.99      337.27     11.67 o 
  -5   1   2      218.18      263.26     15.39 o 
  -4   1   2      164.84      196.01     11.66 o 
  -3   1   2        2.65        3.34      1.03 o 
  -2   1   2      114.85      153.41      5.65 o 
  -1   1   2      329.00      408.28     12.13 o 
   0   1   2        1.60        4.36      1.99 o 
   1   1   2      488.76      469.18     19.01 o 
   2   1   2      212.27      128.70     52.55 o 
   3   1   2       32.43       17.25     20.17 o 
   4   1   2      234.81      229.33     73.74 o 
   5   1   2      227.72      197.50     20.61 o 
   6   1   2        4.67        6.95      0.99 o 
   7   1   2       14.16       11.72      1.27 o 
   8   1   2        4.65        5.86      1.08 o 
   9   1   2       12.00       13.90      1.49 o 
  10   1   2        2.51        2.11      1.05 o 
  11   1   2        0.85        1.10      1.09 o 
  12   1   2        3.35        1.21      1.17 o 
  13   1   2        1.82        0.00      1.49 o 
  14   1   2        4.53        5.02      1.56 o 
  15   1   2        3.07        2.91      1.98 o 
  16   1   2       15.93       19.94      3.26 o 
  17   1   2        1.44        1.34      1.91 o 
  18   1   2       12.30       13.84      2.70 o 
  19   1   2        0.10        0.14      2.23 o 
  20   1   2        5.70       11.23      3.28 o 
  21   1   2        1.05        0.01      2.72 o 
 -21   2   2        2.67        1.67      2.30 o 
 -20   2   2        1.74        1.54      2.04 o 
 -19   2   2        4.00        5.81      2.34 o 
 -18   2   2       14.25       10.92      2.80 o 
 -17   2   2       20.00       20.61      2.73 o 
 -16   2   2      252.00      228.93      8.20 o 
 -15   2   2       16.62       15.90      2.05 o 
 -14   2   2       44.31       39.94      2.93 o 
 -13   2   2        1.45        0.00      1.17 o 
 -12   2   2        2.30        1.02      1.11 o 
 -11   2   2       46.30       48.10      2.71 o 
 -10   2   2        4.40        6.92      1.25 o 
  -9   2   2      124.35      148.37      8.20 o 
  -8   2   2      431.05      470.74     17.97 o 
  -7   2   2       36.37       42.44      2.15 o 
  -6   2   2       17.37       29.00      1.63 o 
  -5   2   2       97.44      126.19      4.52 o 
  -4   2   2       84.54      102.26      5.89 o 
  -3   2   2       35.00       70.91     10.23 o 
  -2   2   2      147.41      218.96      9.19 o 
  -1   2   2      259.45      257.53     24.17 o 
   0   2   2        1.50        0.53      0.93 o 
   1   2   2      244.03      293.40     18.01 o 
   2   2   2      280.52      161.09     10.35 o 
   3   2   2       94.33       75.70      4.51 o 
   4   2   2       75.88       87.71     10.61 o 
   5   2   2      114.97      119.17     11.19 o 
   6   2   2     1277.80     1477.50    112.62 o 
   7   2   2        0.60        0.00      0.82 o 
   8   2   2      115.72      122.17      9.58 o 
   9   2   2        0.96        0.86      0.93 o 
  10   2   2        2.36        1.53      1.12 o 
  11   2   2       11.01       13.66      1.73 o 
  12   2   2        0.53        0.00      1.12 o 
  13   2   2        2.17        2.42      1.41 o 
  14   2   2       13.24       14.40      2.01 o 
  15   2   2       21.44       27.71      3.60 o 
  16   2   2      336.95      387.92     21.79 o 
  17   2   2       25.55       31.51      3.46 o 
  18   2   2       34.73       35.95      3.92 o 
  19   2   2        5.07        5.12      2.36 o 
  20   2   2        4.48        8.45      2.69 o 
 -20   3   2        0.09        4.78      2.13 o 
 -19   3   2        2.15        3.29      2.40 o 
 -18   3   2        2.72        1.19      1.52 o 
 -17   3   2        3.33        3.24      1.56 o 
 -16   3   2       30.82       30.72      2.81 o 
 -15   3   2       17.42       24.27      3.33 o 
 -14   3   2       11.02       11.40      1.88 o 
 -13   3   2        2.29        0.87      1.34 o 
 -12   3   2       21.13       22.55      2.19 o 
 -11   3   2       52.59       56.30      3.02 o 
 -10   3   2       26.19       27.67      2.14 o 
  -9   3   2        9.25       10.04      1.26 o 
  -8   3   2      167.97      197.13      6.95 o 
  -7   3   2       26.72       28.43      1.89 o 
  -6   3   2      340.06      371.71     10.13 o 
  -5   3   2      325.08      270.61     59.36 o 
  -4   3   2      341.74      364.65     24.23 o 
  -3   3   2       17.47       51.85     14.59 o 
  -2   3   2      225.53      236.34     47.07 o 
  -1   3   2      523.76      445.20    125.03 o 
   0   3   2        8.72       13.51      4.38 o 
   1   3   2      752.82      629.20    179.41 o 
   2   3   2      501.94      463.71     19.47 o 
   3   3   2       82.32      130.04      9.02 o 
   4   3   2      574.37      630.11     83.12 o 
   5   3   2      310.39      307.80     29.25 o 
   6   3   2        4.84        5.33      0.95 o 
   7   3   2       13.35       13.95      1.42 o 
   8   3   2        1.34        1.56      0.82 o 
   9   3   2       10.23       12.24      1.27 o 
  10   3   2        0.83        0.60      1.13 o 
  11   3   2        0.05        0.00      1.18 o 
  12   3   2        9.42        8.70      1.69 o 
  13   3   2        4.40        0.43      1.69 o 
  14   3   2        9.32        9.24      1.92 o 
  15   3   2        8.86       13.71      3.18 o 
  16   3   2       50.00       55.95      5.17 o 
  17   3   2        3.32        5.96      2.30 o 
  18   3   2       32.82       42.21      4.22 o 
  19   3   2        0.35        0.00      2.11 o 
  20   3   2       14.53       13.32      2.96 o 
 -19   4   2        0.75        1.10      1.75 o 
 -18   4   2        0.06        0.00      1.48 o 
 -17   4   2        1.61        0.94      1.51 o 
 -16   4   2       26.77       27.40      2.80 o 
 -15   4   2       76.39       65.46      3.81 o 
 -14   4   2       47.23       49.34      3.44 o 
 -13   4   2      177.75      169.47      6.38 o 
 -12   4   2        0.01        0.00      1.12 o 
 -11   4   2      263.39      257.05      8.57 o 
 -10   4   2       13.29       16.29      1.61 o 
  -9   4   2        1.15        1.14      0.98 o 
  -8   4   2       34.25       36.75      2.13 o 
  -7   4   2       12.38        7.89      2.01 o 
  -6   4   2        2.28        2.42      0.76 o 
  -5   4   2       32.66       30.99      2.18 o 
  -4   4   2       43.84       51.92      2.12 o 
  -3   4   2       35.18       53.20      2.48 o 
  -2   4   2       50.33       64.06      4.29 o 
  -1   4   2        2.66       10.84      3.64 o 
   0   4   2       35.17       52.71     12.67 o 
   1   4   2      394.35      424.98     37.50 o 
   2   4   2      342.98      162.92      7.06 o 
   3   4   2      322.29      264.49     34.44 o 
   4   4   2      291.71      396.48     16.96 o 
   5   4   2       57.20       79.19      3.97 o 
   6   4   2       43.43       60.28      2.94 o 
   7   4   2        5.77        7.34      1.10 o 
   8   4   2        0.63        0.00      0.90 o 
   9   4   2        0.00        0.00      0.90 o 
  10   4   2        1.17        0.00      1.19 o 
  11   4   2       33.53       36.74      2.78 o 
  12   4   2        0.26        0.45      1.43 o 
  13   4   2       22.53       21.35      2.49 o 
  14   4   2       11.11       10.70      1.98 o 
  15   4   2       34.41       32.00      2.91 o 
  16   4   2       60.45       72.47      4.34 o 
  17   4   2        3.36        6.04      2.04 o 
  18   4   2        1.47        0.96      2.26 o 
 -17   5   2        3.58        3.39      2.33 o 
 -16   5   2       20.60       15.51      2.81 o 
 -15   5   2       10.15        9.52      2.38 o 
 -14   5   2       16.80       14.51      4.21 o 
 -13   5   2        0.13        0.18      1.65 o 
 -12   5   2       35.24       32.56      3.24 o 
 -11   5   2       11.30       11.75      2.15 o 
 -10   5   2        0.14        0.99      1.44 o 
  -9   5   2        0.03        2.17      1.27 o 
  -8   5   2       24.80       30.65      2.33 o 
  -7   5   2       28.44       28.03      2.64 o 
  -6   5   2      125.51      125.50      7.93 o 
  -5   5   2      156.97      162.63      5.77 o 
  -4   5   2      142.78      141.86      5.10 o 
  -3   5   2        5.03        5.81      2.60 o 
  -2   5   2       42.63       47.72      3.16 o 
  -1   5   2       21.97       31.43      2.79 o 
   0   5   2        8.65       13.53      2.11 o 
   1   5   2       38.28       40.96      2.60 o 
   2   5   2      141.63      150.18     15.71 o 
   3   5   2        2.12        2.28      1.78 o 
   4   5   2      168.76      160.11     19.06 o 
   5   5   2       84.07       92.72      8.77 o 
   6   5   2       42.44       45.45      4.27 o 
   7   5   2       10.43       10.18      1.94 o 
   8   5   2        1.92        1.25      1.54 o 
   9   5   2        1.00        0.67      1.54 o 
  10   5   2        0.32        0.00      1.51 o 
  11   5   2        0.87        1.05      1.67 o 
  12   5   2       10.70        8.42      2.29 o 
  13   5   2        0.14        0.46      1.86 o 
  14   5   2        1.46        0.00      1.89 o 
  15   5   2        1.17        0.00      1.94 o 
  16   5   2       15.24       15.51      2.90 o 
  17   5   2        0.35        3.50      2.58 o 
 -15   6   2       50.47       37.17      5.07 o 
 -14   6   2       17.93       18.27      3.93 o 
 -13   6   2      177.99      141.14     10.22 o 
 -12   6   2        0.12        3.72      4.25 o 
 -11   6   2      185.98      153.28      8.91 o 
 -10   6   2       16.45       19.86      3.47 o 
  -9   6   2       10.20       11.19      2.87 o 
  -8   6   2        1.38        2.46      1.83 o 
  -7   6   2        7.29        8.81      2.04 o 
  -6   6   2        0.53        2.56      1.78 o 
  -5   6   2       10.15       10.83      2.19 o 
  -4   6   2       12.35       16.03      4.72 o 
  -3   6   2       21.81       24.63      2.81 o 
  -2   6   2       14.27       18.81      2.48 o 
  -1   6   2        0.47        5.04      2.65 o 
   0   6   2        8.38       43.64     28.00 o 
   1   6   2      149.76      143.12     10.88 o 
   2   6   2      112.79      113.12     12.74 o 
   3   6   2      160.46      143.59     23.35 o 
   4   6   2      124.96      111.47     10.48 o 
   5   6   2       15.95       19.95      3.58 o 
   6   6   2        4.55        4.54      1.99 o 
   7   6   2        4.55        3.87      2.35 o 
   8   6   2        3.04        2.72      2.68 o 
   9   6   2        2.04        2.12      2.49 o 
  10   6   2        0.09        0.00      2.42 o 
  11   6   2       37.06       27.79      8.09 o 
  12   6   2        0.07        4.07      2.80 o 
  13   6   2       31.29       23.33      6.10 o 
  14   6   2        3.38        0.36      2.87 o 
  15   6   2       10.84        4.03      3.17 o 
 -12   7   2       20.49       20.62      5.04 o 
 -11   7   2        0.05        0.00      2.72 o 
 -10   7   2        5.87        4.05      2.90 o 
  -9   7   2        2.84        5.80      2.80 o 
  -8   7   2        0.01        3.27      2.72 o 
  -7   7   2       21.69       24.39      9.42 o 
  -6   7   2       47.76       37.73      3.61 o 
  -5   7   2       50.79       51.91      4.07 o 
  -4   7   2       32.19       37.55      4.66 o 
  -3   7   2       36.68       34.31      3.47 o 
  -2   7   2        0.16        4.46      3.37 o 
  -1   7   2       22.98       25.51      3.57 o 
   0   7   2        3.28        8.80      2.64 o 
   1   7   2       28.53       28.84      5.11 o 
   2   7   2        5.39        7.48      2.72 o 
   3   7   2       63.96       53.56      6.50 o 
   4   7   2        8.16       15.16      7.89 o 
   5   7   2       14.02       18.24      3.74 o 
   6   7   2       62.50       55.79     20.97 o 
   7   7   2        5.75        6.15      3.32 o 
   8   7   2        1.61        0.00      2.45 o 
   9   7   2        0.06        0.00      2.79 o 
  10   7   2        1.21        0.00      2.60 o 
  11   7   2        0.50        0.12      2.80 o 
  -6   8   2        2.12        1.18      2.72 o 
  -5   8   2        2.75        3.64      2.40 o 
  -4   8   2        2.51        5.11      2.35 o 
  -3   8   2       17.86       13.39      2.77 o 
  -2   8   2        2.65        5.98      2.44 o 
  -1   8   2        0.01        2.51      2.29 o 
   0   8   2        0.44        5.03      2.75 o 
   1   8   2       31.98       24.54      4.01 o 
   2   8   2       15.16       15.66      3.55 o 
   3   8   2       52.72       51.18      9.06 o 
   4   8   2        4.65       14.95     13.27 o 
   5   8   2        0.30        3.04      3.06 o 
   6   8   2        1.11        0.27      2.85 o 
 -20   1   3        1.95        1.57      1.96 o 
 -19   1   3        0.04        1.59      2.06 o 
 -18   1   3        8.00        7.58      3.18 o 
 -17   1   3        0.69        4.23      2.26 o 
 -16   1   3      115.92      102.35      7.48 o 
 -15   1   3        0.31        0.62      1.32 o 
 -14   1   3      326.61      297.61     11.25 o 
 -13   1   3      255.61      250.88     10.91 o 
 -12   1   3      651.29      608.13     22.43 o 
 -11   1   3        7.18        3.72      1.69 o 
 -10   1   3        3.46        7.42      1.78 o 
  -9   1   3       24.47       28.90      2.90 o 
  -8   1   3       12.90       18.11      2.15 o 
  -7   1   3      110.54      152.90     11.54 o 
  -6   1   3        7.34        1.47      1.33 o 
  -5   1   3        1.77        0.65      1.02 o 
  -4   1   3      169.84      163.09     10.35 o 
  -3   1   3      669.34     1021.05     40.09 o 
  -2   1   3     2249.04     3243.61    104.60 o 
  -1   1   3       48.22       78.27      4.03 o 
   0   1   3      503.83      649.88     28.53 o 
   1   1   3      276.43      262.27     24.82 o 
   2   1   3        0.55        0.41      0.96 o 
   3   1   3        2.12        5.88      1.27 o 
   4   1   3       12.20       24.36      1.72 o 
   5   1   3      100.52      123.84     10.34 o 
   6   1   3      146.98      158.13     11.69 o 
   7   1   3       22.40       32.81      2.21 o 
   8   1   3      423.80      520.19     15.91 o 
   9   1   3       22.91       23.23      1.99 o 
  10   1   3        5.94        2.65      1.22 o 
  11   1   3        1.26        1.04      1.21 o 
  12   1   3        1.57        1.00      1.28 o 
  13   1   3       22.44       28.23      2.51 o 
  14   1   3        4.53        6.66      2.15 o 
  15   1   3        3.51        0.74      1.73 o 
  16   1   3        8.08        6.84      2.07 o 
  17   1   3       17.12       19.18      2.88 o 
  18   1   3       63.07       68.41      5.49 o 
  19   1   3       15.16       12.11      3.70 o 
  20   1   3        9.75       12.32      3.84 o 
 -20   2   3        2.47        5.66      2.49 o 
 -19   2   3        0.07        1.79      1.96 o 
 -18   2   3        0.82        3.69      2.04 o 
 -17   2   3        2.31        2.69      1.67 o 
 -16   2   3       11.34        7.15      1.98 o 
 -15   2   3        2.67        4.55      1.63 o 
 -14   2   3       22.13       24.71      2.70 o 
 -13   2   3       64.00       65.56      4.51 o 
 -12   2   3       87.40       84.94      4.21 o 
 -11   2   3      168.13      176.96      6.25 o 
 -10   2   3       43.78       46.26      2.69 o 
  -9   2   3      240.50      270.10      9.96 o 
  -8   2   3       37.32       45.29      2.42 o 
  -7   2   3       44.71       45.27      3.85 o 
  -6   2   3       67.78       93.62      9.31 o 
  -5   2   3        1.42        0.97      0.81 o 
  -4   2   3       43.41       48.36      3.72 o 
  -3   2   3      221.31      265.66      9.42 o 
  -2   2   3      324.77      448.22     26.92 o 
  -1   2   3       42.60       34.89      3.14 o 
   0   2   3       53.97       60.13      2.76 o 
   1   2   3        1.64        1.01      0.86 o 
   2   2   3        5.42        3.61      1.21 o 
   3   2   3       26.34       33.92      4.30 o 
   4   2   3        0.87        1.92      1.36 o 
   5   2   3       86.30       74.05      9.15 o 
   6   2   3        1.42        0.07      0.93 o 
   7   2   3       68.70       55.49      4.71 o 
   8   2   3      241.73      256.98     12.72 o 
   9   2   3       36.63       30.23      2.31 o 
  10   2   3        9.86       11.22      1.61 o 
  11   2   3        3.38        4.28      1.45 o 
  12   2   3        4.82        2.81      1.45 o 
  13   2   3        6.93        7.72      1.81 o 
  14   2   3        4.54        5.52      1.76 o 
  15   2   3       29.36       27.46      2.70 o 
  16   2   3        3.13        2.25      1.94 o 
  17   2   3       11.57       11.26      4.28 o 
  18   2   3       29.05       35.88      3.91 o 
  19   2   3       10.56        5.37      2.55 o 
 -19   3   3        0.77        3.04      2.04 o 
 -18   3   3        2.28        3.55      1.92 o 
 -17   3   3        0.83        1.39      1.56 o 
 -16   3   3       26.60       27.66      2.71 o 
 -15   3   3        0.07        0.00      1.63 o 
 -14   3   3       61.17       58.59      3.61 o 
 -13   3   3      150.35      130.54      6.36 o 
 -12   3   3      379.89      332.57     12.49 o 
 -11   3   3       40.20       41.83      3.18 o 
 -10   3   3       17.85       19.63      1.95 o 
  -9   3   3       10.86       10.71      1.50 o 
  -8   3   3        2.42        2.47      0.98 o 
  -7   3   3      108.48      115.62      5.09 o 
  -6   3   3       38.56       37.75      2.55 o 
  -5   3   3       24.11       21.14      1.63 o 
  -4   3   3       19.26       19.04     10.74 o 
  -3   3   3      191.12      243.86      6.93 o 
  -2   3   3      403.25      519.46     30.95 o 
  -1   3   3        0.11        3.99      2.75 o 
   0   3   3       47.77       66.65      2.58 o 
   1   3   3       32.26       33.25      3.43 o 
   2   3   3        3.53        3.15      2.32 o 
   3   3   3      364.47      410.69     76.10 o 
   4   3   3        0.26        1.23      1.17 o 
   5   3   3       67.41       56.44      7.47 o 
   6   3   3       11.53       11.92      1.58 o 
   7   3   3        0.16        0.00      1.27 o 
   8   3   3       70.46       83.26      6.59 o 
   9   3   3        6.08        6.17      1.45 o 
  10   3   3        0.29        1.28      1.28 o 
  11   3   3        2.49        1.93      1.37 o 
  12   3   3        1.54        1.51      1.65 o 
  13   3   3       19.26       20.34      2.35 o 
  14   3   3        5.37        4.76      1.74 o 
  15   3   3        0.44        2.50      1.67 o 
  16   3   3        0.06        0.05      1.73 o 
  17   3   3        1.15        4.25      2.36 o 
  18   3   3       48.37       56.38      4.91 o 
 -18   4   3        0.25        2.64      1.75 o 
 -17   4   3        2.60        2.76      1.63 o 
 -16   4   3        6.32        5.96      1.82 o 
 -15   4   3        1.34        1.05      1.53 o 
 -14   4   3       10.47       12.27      1.98 o 
 -13   4   3       40.25       44.22      3.17 o 
 -12   4   3       77.53       78.98      4.52 o 
 -11   4   3       85.18       89.48      4.07 o 
 -10   4   3       39.03       46.50      2.69 o 
  -9   4   3      113.12      115.31      6.06 o 
  -8   4   3       33.82       37.95      2.24 o 
  -7   4   3       14.62       16.47      1.45 o 
  -6   4   3       63.03       69.20      3.02 o 
  -5   4   3        0.82        2.36      1.62 o 
  -4   4   3       64.21       64.61      2.93 o 
  -3   4   3      140.51      149.37      6.37 o 
  -2   4   3      190.20      203.98     14.19 o 
  -1   4   3       22.20       24.14      2.12 o 
   0   4   3       24.09       28.86      2.28 o 
   1   4   3        0.40        2.05      1.26 o 
   2   4   3       18.34       21.88      4.79 o 
   3   4   3        2.14        4.00      1.21 o 
   4   4   3       16.71       19.36      6.70 o 
   5   4   3       42.08       45.38      5.87 o 
   6   4   3        0.38        1.68      1.13 o 
   7   4   3       59.06       60.46      4.60 o 
   8   4   3      202.40      227.79     14.43 o 
   9   4   3       28.59       34.09      4.79 o 
  10   4   3        2.73        1.88      1.44 o 
  11   4   3        4.62        2.97      1.49 o 
  12   4   3        8.90        7.12      1.85 o 
  13   4   3        6.49        3.37      1.70 o 
  14   4   3        5.43        6.16      1.96 o 
  15   4   3       20.56       16.57      2.51 o 
  16   4   3        3.30        2.31      1.89 o 
  17   4   3        2.93        2.76      2.35 o 
 -16   5   3        0.41        0.58      1.86 o 
 -15   5   3        0.01        3.82      2.54 o 
 -14   5   3        0.44        0.00      1.63 o 
 -13   5   3       67.99       56.14      4.35 o 
 -12   5   3      137.69      111.52      5.67 o 
 -11   5   3       39.88       42.20      3.54 o 
 -10   5   3       11.65        9.93      2.10 o 
  -9   5   3        7.38        6.36      1.62 o 
  -8   5   3        4.98        4.10      1.43 o 
  -7   5   3       42.21       43.50      2.84 o 
  -6   5   3       30.74       33.51      2.42 o 
  -5   5   3       17.62       13.35      1.36 o 
  -4   5   3        2.53        3.75      2.60 o 
  -3   5   3       40.00       38.22      3.85 o 
  -2   5   3       29.75       33.66      2.15 o 
  -1   5   3       18.44       19.27      1.66 o 
   0   5   3        5.07        5.27      4.74 o 
   1   5   3      220.86      247.38     21.18 o 
   2   5   3        9.91       54.43     36.98 o 
   3   5   3      589.29      575.29    145.70 o 
   4   5   3       21.29       28.19      3.58 o 
   5   5   3      233.51      252.61     28.63 o 
   6   5   3       15.34       18.86      2.34 o 
   7   5   3       13.25       10.13      2.79 o 
   8   5   3        0.54        1.69      1.79 o 
   9   5   3        0.84        0.17      1.67 o 
  10   5   3        0.19        0.00      1.64 o 
  11   5   3        5.34        5.11      2.27 o 
  12   5   3        4.31        4.40      2.02 o 
  13   5   3       13.23        9.84      2.48 o 
  14   5   3        3.77        4.04      2.35 o 
  15   5   3        0.08        0.05      2.17 o 
 -13   6   3        0.06        0.18      2.87 o 
 -12   6   3        4.97        5.15      4.64 o 
 -11   6   3        0.50        0.38      2.61 o 
 -10   6   3       11.77       15.24      5.31 o 
  -9   6   3        0.11        0.00      2.34 o 
  -8   6   3        3.47        3.47      2.08 o 
  -7   6   3        5.95        4.18      2.77 o 
  -6   6   3        9.29        9.49      2.22 o 
  -5   6   3        8.38       12.01      3.96 o 
  -4   6   3       43.04       48.44      6.41 o 
  -3   6   3       72.72       67.59      6.65 o 
  -2   6   3       61.80       56.20      3.78 o 
  -1   6   3       19.39       20.98      2.72 o 
   0   6   3        0.00        0.13      2.25 o 
   1   6   3        0.00        0.00      2.06 o 
   2   6   3       28.26       31.39      8.23 o 
   3   6   3        0.26        0.00      2.25 o 
   4   6   3       24.99       30.68     12.21 o 
   5   6   3       12.20       18.34      5.20 o 
   6   6   3       19.99       20.01      5.35 o 
   7   6   3       54.92       47.21     19.77 o 
   8   6   3       71.23       70.00     20.83 o 
   9   6   3       14.54       18.87      7.56 o 
  10   6   3        0.21        0.68      2.90 o 
  11   6   3        0.33        0.00      2.72 o 
  12   6   3        4.04        4.46      2.98 o 
  13   6   3        0.12        0.00      2.80 o 
 -10   7   3        1.90        1.35      2.90 o 
  -9   7   3        3.12        0.00      2.63 o 
  -8   7   3        1.60        0.72      2.72 o 
  -7   7   3       13.41        7.95      3.17 o 
  -6   7   3       14.33       10.33      2.57 o 
  -5   7   3       10.44       11.59      2.70 o 
  -4   7   3        1.26        0.00      2.53 o 
  -3   7   3        4.55        3.49      2.72 o 
  -2   7   3        1.69        1.54      2.72 o 
  -1   7   3        0.52        4.69      3.32 o 
   0   7   3        0.66        6.39      5.44 o 
   1   7   3       77.92       72.87     16.32 o 
   2   7   3        0.49        9.02      4.51 o 
   3   7   3      188.63      146.59     31.45 o 
   4   7   3       15.81       14.07      4.78 o 
   5   7   3       87.53       94.61     33.84 o 
   6   7   3        4.91       10.68      5.71 o 
   7   7   3        0.32        1.92      2.99 o 
   8   7   3        0.00        0.00      5.97 o 
   9   7   3        1.16        0.00      2.98 o 
 -19   0   4        1.82        2.65      2.92 o 
 -18   0   4        2.89        2.65      2.92 o 
 -17   0   4        1.10        2.12      2.92 o 
 -16   0   4        5.14        9.55      3.45 o 
 -15   0   4        3.39        3.45      2.65 o 
 -14   0   4       24.97       37.15      5.84 o 
 -13   0   4       20.79       37.15      5.57 o 
 -12   0   4       33.96       50.69      6.37 o 
 -11   0   4      529.02      558.64     33.44 o 
 -10   0   4     2067.13     2121.24    117.57 o 
  -9   0   4       60.11       56.00      5.84 o 
  -8   0   4        8.43        1.86      1.86 o 
  -7   0   4       49.07        0.53      1.06 o 
  -6   0   4       29.73        0.00      1.06 o 
  -5   0   4        1.46        0.00      0.80 o 
  -4   0   4        5.49        0.00      0.80 o 
  -3   0   4        4.27        0.00      0.53 o 
  -2   0   4        6.18        0.27      0.80 o 
   2   0   4        7.28        1.06      1.33 o 
   3   0   4       51.39        1.06      1.06 o 
   4   0   4       70.67        0.80      1.33 o 
   5   0   4       60.73        0.00      1.06 o 
   6   0   4        5.44        0.00      1.06 o 
   8   0   4        1.15        0.80      1.59 o 
   9   0   4        9.46       15.39      4.25 o 
  10   0   4        9.26        4.25      2.92 o 
  11   0   4       12.02        2.92      2.92 o 
  12   0   4        4.13        6.37      3.45 o 
  13   0   4        8.96       17.25      4.78 o 
  14   0   4       31.85       34.50      6.37 o 
  15   0   4       16.67       16.45      5.04 o 
  16   0   4       10.74       22.56      5.84 o 
  17   0   4        0.92        0.00      2.92 o 
  18   0   4        3.69        0.80      3.45 o 
 -19   1   4        3.91        9.35      2.90 o 
 -18   1   4        1.31        3.54      2.15 o 
 -17   1   4        1.19        1.83      1.96 o 
 -16   1   4        2.15        2.66      1.58 o 
 -15   1   4        3.80        3.72      1.63 o 
 -14   1   4       14.71       13.51      2.17 o 
 -13   1   4        0.09        0.00      1.73 o 
 -12   1   4       26.24       31.10      5.04 o 
 -11   1   4        0.59        0.00      1.78 o 
 -10   1   4       19.53       22.74      2.98 o 
  -9   1   4       16.57       22.59      3.18 o 
  -8   1   4       19.55       23.40      2.72 o 
  -7   1   4        1.29        2.37      1.40 o 
  -6   1   4        0.14        0.21      1.40 o 
  -5   1   4        4.61        8.15      1.69 o 
  -4   1   4        0.11        0.00      1.19 o 
  -3   1   4        0.39        0.00      1.46 o 
  -2   1   4       15.77       21.73      2.34 o 
  -1   1   4       13.81       13.95      1.78 o 
   0   1   4        0.43        0.00      0.74 o 
   1   1   4       42.72       37.83      2.47 o 
   2   1   4       23.38       29.33      5.84 o 
   3   1   4       43.93       55.36      5.79 o 
   4   1   4       30.35       28.49      2.06 o 
   5   1   4       70.60       79.89      4.02 o 
   6   1   4        0.41        0.47      0.98 o 
   7   1   4       48.95       43.93      2.64 o 
   8   1   4        0.53        0.92      1.20 o 
   9   1   4        0.23        0.02      1.15 o 
  10   1   4       35.66       35.72      2.66 o 
  11   1   4       13.57       11.85      1.79 o 
  12   1   4        0.18        1.68      1.77 o 
  13   1   4        0.68        0.00      1.58 o 
  14   1   4        3.76        3.18      2.63 o 
  15   1   4        0.48        0.00      2.15 o 
  16   1   4        0.85        0.23      3.05 o 
  17   1   4        0.77        0.00      2.42 o 
  18   1   4        0.06        2.05      2.68 o 
 -18   2   4        2.56        3.10      2.16 o 
 -17   2   4        0.03        1.14      1.63 o 
 -16   2   4        6.04        9.61      2.07 o 
 -15   2   4        3.21        1.59      1.53 o 
 -14   2   4       26.71       32.36      3.15 o 
 -13   2   4       11.42       17.42      2.35 o 
 -12   2   4       12.34       14.71      2.97 o 
 -11   2   4      261.63      248.69      9.65 o 
 -10   2   4     1097.92     1112.45     37.13 o 
  -9   2   4       11.86       14.79      2.44 o 
  -8   2   4        1.89        6.45      1.86 o 
  -7   2   4        0.89        1.47      1.86 o 
  -6   2   4       16.09       30.89      3.58 o 
  -5   2   4       16.04       23.72      2.53 o 
  -4   2   4        4.07       15.63      1.89 o 
  -3   2   4        2.41        8.12      1.66 o 
  -2   2   4        0.45       20.12     17.91 o 
  -1   2   4      166.46      235.32     21.44 o 
   0   2   4     1035.06     1318.71     73.25 o 
   1   2   4       85.10       92.09      6.90 o 
   2   2   4        0.00        1.00      0.94 o 
   3   2   4       59.24       80.06     17.31 o 
   4   2   4       76.24       92.42     10.96 o 
   5   2   4       84.99      111.39     11.87 o 
   6   2   4       11.63       22.42      2.11 o 
   7   2   4        0.69        2.38      1.29 o 
   8   2   4        4.37        1.08      1.26 o 
   9   2   4       10.16        9.42      1.66 o 
  10   2   4        1.06        0.00      1.29 o 
  11   2   4        4.52        5.41      1.66 o 
  12   2   4        5.68        6.41      1.77 o 
  13   2   4        6.02        9.52      1.94 o 
  14   2   4       22.64       29.38      3.57 o 
  15   2   4        7.11        6.63      3.00 o 
  16   2   4        5.77        4.43      3.09 o 
  17   2   4        0.76        0.00      2.53 o 
  18   2   4        1.59        2.21      2.98 o 
 -17   3   4        3.19        2.19      1.89 o 
 -16   3   4        5.83        3.66      1.78 o 
 -15   3   4        9.50        7.83      1.98 o 
 -14   3   4       38.82       44.46      3.78 o 
 -13   3   4        0.00        1.74      1.52 o 
 -12   3   4       59.86       60.81      3.98 o 
 -11   3   4        0.85        0.72      1.30 o 
 -10   3   4       47.73       50.05      3.02 o 
  -9   3   4       41.00       53.84      3.52 o 
  -8   3   4       40.14       44.13      2.65 o 
  -7   3   4        5.90        8.82      1.32 o 
  -6   3   4        3.69        2.65      1.04 o 
  -5   3   4        2.66        3.31      1.01 o 
  -4   3   4        2.47        3.86      1.11 o 
  -3   3   4        0.00        1.56      1.19 o 
  -2   3   4       35.34       41.80      2.80 o 
  -1   3   4       30.89       28.80      4.29 o 
   0   3   4        0.15        1.29      3.06 o 
   1   3   4      109.13      116.77      8.23 o 
   2   3   4       74.06       84.99     13.93 o 
   3   3   4      134.63      141.04     28.74 o 
   4   3   4       97.45      108.36     24.68 o 
   5   3   4      202.18      234.72     38.54 o 
   6   3   4        1.19        4.23      1.57 o 
   7   3   4      140.43      147.36     12.60 o 
   8   3   4        4.64        6.88      1.60 o 
   9   3   4        1.70        0.74      1.43 o 
  10   3   4      106.74      108.02      7.51 o 
  11   3   4       37.93       33.29      2.86 o 
  12   3   4        1.60        2.41      1.56 o 
  13   3   4        2.09        0.83      1.67 o 
  14   3   4       12.69        9.70      2.13 o 
  15   3   4        0.99        0.71      1.76 o 
  16   3   4        1.94        0.00      2.63 o 
  17   3   4        2.03        0.00      2.87 o 
 -16   4   4        6.51        9.22      1.97 o 
 -15   4   4        3.12        2.57      1.59 o 
 -14   4   4       28.61       27.39      2.66 o 
 -13   4   4        3.00        2.47      1.55 o 
 -12   4   4        2.39        4.07      1.50 o 
 -11   4   4       37.16       31.36      2.58 o 
 -10   4   4      188.32      159.25      6.36 o 
  -9   4   4       14.11       17.59      1.78 o 
  -8   4   4        2.55        3.18      1.25 o 
  -7   4   4       52.13       54.95      2.64 o 
  -6   4   4        1.70        5.88      2.23 o 
  -5   4   4       73.86       72.14      4.28 o 
  -4   4   4        0.64        0.16      1.04 o 
  -3   4   4        0.82        1.00      1.01 o 
  -2   4   4        1.46        0.00      1.65 o 
  -1   4   4       54.59       61.09      3.37 o 
   0   4   4      120.08      144.96     17.12 o 
   1   4   4       41.60       49.69      4.86 o 
   2   4   4       39.09       38.35      5.90 o 
   3   4   4       80.72      102.46     15.44 o 
   4   4   4       81.82       94.01     15.44 o 
   5   4   4      102.86      135.88     20.28 o 
   6   4   4       12.83       19.10      2.81 o 
   7   4   4        2.69        1.01      1.25 o 
   8   4   4        8.73        9.37      1.80 o 
   9   4   4        8.52        9.35      1.92 o 
  10   4   4        1.27        0.82      1.50 o 
  11   4   4        0.13        0.49      1.60 o 
  12   4   4        5.20        2.47      1.79 o 
  13   4   4        1.50        2.66      1.85 o 
  14   4   4        6.53        6.96      2.08 o 
  15   4   4        0.03        0.00      1.84 o 
 -14   5   4        4.04        4.34      2.09 o 
 -13   5   4        0.84        0.00      1.71 o 
 -12   5   4        2.96        0.00      1.70 o 
 -11   5   4        0.46        0.45      1.60 o 
 -10   5   4        1.06        2.44      1.61 o 
  -9   5   4       11.15       10.97      1.90 o 
  -8   5   4        8.22        8.08      1.66 o 
  -7   5   4        0.06        0.00      1.35 o 
  -6   5   4        8.46        7.08      1.45 o 
  -5   5   4        2.47        2.16      1.21 o 
  -4   5   4        3.97        4.12      1.31 o 
  -3   5   4        0.10        0.56      1.30 o 
  -2   5   4       15.22       14.64      1.64 o 
  -1   5   4       25.70       27.11      3.18 o 
   0   5   4       14.26       15.66      1.70 o 
   1   5   4       31.59       37.83      5.40 o 
   2   5   4       10.19       15.46      2.45 o 
   3   5   4       18.67       25.44      4.01 o 
   4   5   4       31.28       44.72      7.41 o 
   5   5   4       26.45       43.76      6.47 o 
   6   5   4        0.62        2.52      1.70 o 
   7   5   4       20.25       23.44      5.06 o 
   8   5   4        0.00        1.55      1.95 o 
   9   5   4       24.47       26.87      3.30 o 
  10   5   4       63.88       65.91     10.68 o 
  11   5   4       19.97       19.04      4.36 o 
  12   5   4        2.64        3.32      2.23 o 
  13   5   4        0.48        3.55      2.33 o 
 -11   6   4        1.14        0.00      3.45 o 
 -10   6   4        8.02        2.12      3.98 o 
  -9   6   4       12.30       10.62      4.78 o 
  -8   6   4        2.32        5.79      2.90 o 
  -7   6   4       46.64       31.88      6.24 o 
  -6   6   4        0.51        0.70      2.65 o 
  -5   6   4       63.39       53.93      9.55 o 
  -4   6   4        7.53        7.70      2.90 o 
  -3   6   4        6.98        6.32      2.80 o 
  -2   6   4        0.00        0.27      2.44 o 
  -1   6   4        5.93        5.71      2.63 o 
   0   6   4        3.22        8.51      2.98 o 
   1   6   4       14.98       17.40      3.66 o 
   2   6   4       27.44       22.59      3.84 o 
   3   6   4       58.05       68.84     18.84 o 
   4   6   4       25.04       28.16      5.71 o 
   5   6   4       58.03       65.93     14.86 o 
   6   6   4        2.10        6.52      3.72 o 
   7   6   4        2.81        0.40      2.90 o 
   8   6   4        6.19        9.78      3.72 o 
   9   6   4        6.93       10.58      3.72 o 
  10   6   4        3.16        6.50      3.38 o 
  -6   7   4        5.24        0.53      3.00 o 
  -5   7   4        3.34        2.31      3.09 o 
  -4   7   4        2.02        3.59      3.06 o 
  -3   7   4        0.74        0.96      2.90 o 
  -2   7   4        2.75        1.37      2.90 o 
  -1   7   4       11.22        9.30      3.44 o 
   0   7   4       28.02       26.92      4.64 o 
   1   7   4        1.62        7.13      3.47 o 
   2   7   4        2.09        4.46      3.09 o 
   3   7   4        7.53        8.63      3.57 o 
   4   7   4        0.76        2.37      2.92 o 
   5   7   4       11.69       13.86     11.28 o 
 -16   1   5        0.01        0.56      1.67 o 
 -15   1   5        4.12        5.06      1.89 o 
 -14   1   5        0.03        0.31      2.39 o 
 -13   1   5        0.58        0.00      1.85 o 
 -12   1   5       15.01       15.53      3.00 o 
 -11   1   5        0.34        0.00      1.78 o 
 -10   1   5      388.52      451.03     19.59 o 
  -9   1   5       60.78       61.04      5.07 o 
  -8   1   5     1024.12     1166.11     53.21 o 
  -7   1   5       13.14       10.38      2.44 o 
  -6   1   5        9.13        5.57      1.88 o 
  -5   1   5        4.59        6.24      1.88 o 
  -4   1   5       12.29       29.30      3.09 o 
  -3   1   5        0.03        0.00      1.31 o 
  -2   1   5        0.18        0.00      1.47 o 
  -1   1   5        0.07        0.70      1.59 o 
   0   1   5        8.33       30.03      2.90 o 
   1   1   5       24.63       18.96      3.72 o 
   2   1   5      306.30      284.44     12.16 o 
   3   1   5      410.92      410.14     14.64 o 
   4   1   5      449.49      484.45     45.94 o 
   5   1   5       93.19      143.91     11.34 o 
   6   1   5      210.19      334.02     15.66 o 
   7   1   5       58.53       74.17      9.29 o 
   8   1   5        4.41        9.58      2.21 o 
   9   1   5        9.44        2.12      1.87 o 
  10   1   5        0.14        0.00      1.74 o 
  11   1   5        0.51        0.28      2.04 o 
  12   1   5       22.66       24.42      3.39 o 
  13   1   5       37.12       43.05      5.44 o 
  14   1   5       49.59       63.03      6.57 o 
  15   1   5        0.03        1.41      2.72 o 
  16   1   5       25.94       31.97      5.06 o 
 -16   2   5        3.82        3.81      1.94 o 
 -15   2   5        2.68        1.35      2.44 o 
 -14   2   5        0.38        0.00      1.63 o 
 -13   2   5        1.27        2.64      2.50 o 
 -12   2   5        0.43        1.72      1.58 o 
 -11   2   5        0.44        1.42      1.96 o 
 -10   2   5       11.31       18.70      4.38 o 
  -9   2   5       27.23       31.98      3.57 o 
  -8   2   5       56.22       79.60      5.35 o 
  -7   2   5        0.59        3.72      1.88 o 
  -6   2   5        0.20        1.45      1.78 o 
  -5   2   5       40.00       54.89      4.19 o 
  -4   2   5        4.58        2.26      1.69 o 
  -3   2   5       10.40       12.88      2.25 o 
  -2   2   5        3.91        4.86      1.78 o 
  -1   2   5        6.41        7.23      1.69 o 
   0   2   5       47.45       50.74      6.33 o 
   1   2   5       12.55       17.68      2.00 o 
   2   2   5       50.03       55.86      6.16 o 
   3   2   5        2.37        3.27      1.33 o 
   4   2   5       69.45       76.33     12.10 o 
   5   2   5       17.85       18.19      2.75 o 
   6   2   5       54.87       48.20      8.67 o 
   7   2   5       22.74       25.53      3.06 o 
   8   2   5        4.72        3.20      2.57 o 
   9   2   5        7.36        5.93      2.19 o 
  10   2   5        2.10        1.09      1.83 o 
  11   2   5        5.34        2.98      2.58 o 
  12   2   5        8.04        8.58      2.60 o 
  13   2   5        4.31        3.01      2.33 o 
  14   2   5        1.65        0.00      2.53 o 
  15   2   5        0.31        0.00      2.61 o 
 -15   3   5        2.80        1.69      1.89 o 
 -14   3   5        3.10        2.96      1.94 o 
 -13   3   5       19.63       14.12      4.74 o 
 -12   3   5        3.14        2.37      2.19 o 
 -11   3   5        5.81        4.95      2.46 o 
 -10   3   5       54.04       55.78      3.92 o 
  -9   3   5       18.72       22.76      2.70 o 
  -8   3   5      210.73      210.42      8.57 o 
  -7   3   5       17.91       15.00      2.63 o 
  -6   3   5       32.24       32.14      4.64 o 
  -5   3   5       15.28       17.13      2.53 o 
  -4   3   5       12.00       15.24      2.10 o 
  -3   3   5        5.81        4.79      1.58 o 
  -2   3   5        1.14        1.92      1.42 o 
  -1   3   5        0.39        0.00      2.81 o 
   0   3   5       15.97       27.21      5.54 o 
   1   3   5        7.61        4.41      2.21 o 
   2   3   5      148.81      140.44     16.90 o 
   3   3   5      126.76      123.64     14.44 o 
   4   3   5      139.51      130.05     24.34 o 
   5   3   5       16.91       29.30      5.55 o 
   6   3   5       63.39       84.39     10.80 o 
   7   3   5        3.58        3.84      1.66 o 
   8   3   5        0.58        1.57      1.83 o 
   9   3   5        3.69        5.22      2.23 o 
  10   3   5        0.24        0.00      1.89 o 
  11   3   5       11.54        9.01      2.57 o 
  12   3   5        5.84        7.70      2.45 o 
  13   3   5        9.46       11.97      2.89 o 
  14   3   5       17.83       23.26      3.52 o 
 -13   4   5        0.09        0.00      1.96 o 
 -12   4   5        0.26        0.71      1.69 o 
 -11   4   5        0.03        0.00      1.60 o 
 -10   4   5        9.89       14.14      2.40 o 
  -9   4   5       26.82       29.00      2.91 o 
  -8   4   5       56.62       56.68      3.78 o 
  -7   4   5        0.50        0.00      1.40 o 
  -6   4   5        0.03        1.06      1.53 o 
  -5   4   5       36.12       33.07      2.71 o 
  -4   4   5        4.93        2.07      1.38 o 
  -3   4   5       13.58       14.17      2.87 o 
  -2   4   5        1.92        3.71      1.38 o 
  -1   4   5        0.90        0.00      1.15 o 
   0   4   5       26.73       34.74      6.93 o 
   1   4   5        5.14        6.51      1.38 o 
   2   4   5       22.33       26.01      5.19 o 
   3   4   5        5.00        4.37      1.35 o 
   4   4   5       35.99       33.37      4.49 o 
   5   4   5       13.78       15.01      3.79 o 
   6   4   5       30.13       35.08      7.02 o 
   7   4   5        9.88       11.21      3.04 o 
   8   4   5        0.65        0.00      1.63 o 
   9   4   5        2.65        1.60      1.71 o 
  10   4   5        0.76        2.23      2.13 o 
  11   4   5       10.09       11.97      2.76 o 
  12   4   5       15.00       15.88      3.11 o 
  13   4   5        7.63        7.87      3.36 o 
 -11   5   5       10.85       13.15      3.06 o 
 -10   5   5        0.67        0.63      2.39 o 
  -9   5   5        0.85        1.35      2.15 o 
  -8   5   5        3.17        3.44      1.96 o 
  -7   5   5       16.54       14.35      2.45 o 
  -6   5   5       32.97       27.96      3.17 o 
  -5   5   5       23.38       18.87      2.57 o 
  -4   5   5        4.48        5.77      1.53 o 
  -3   5   5       17.88       17.98      3.14 o 
  -2   5   5        1.79        1.98      1.42 o 
  -1   5   5        2.66        0.44      1.20 o 
   0   5   5       10.45       14.68      2.72 o 
   1   5   5        1.07        1.70      2.79 o 
   2   5   5       54.76       69.46     10.84 o 
   3   5   5       19.05       26.15      3.91 o 
   4   5   5       11.70       11.02      3.16 o 
   5   5   5        0.23        0.05      1.37 o 
   6   5   5        2.41        5.10      1.98 o 
   7   5   5        7.30        7.43      2.45 o 
   8   5   5        0.08        0.97      2.29 o 
   9   5   5       22.67       30.65      4.35 o 
  10   5   5        1.68        0.00      2.21 o 
  -6   6   5        5.57        3.32      3.98 o 
  -5   6   5        2.94        0.37      2.53 o 
  -4   6   5        1.39        0.15      2.49 o 
  -3   6   5        1.63        0.37      2.42 o 
  -2   6   5        0.49        1.48      2.61 o 
  -1   6   5        0.08        0.00      2.52 o 
   0   6   5        1.49        1.57      2.80 o 
   1   6   5        0.02        0.00      2.63 o 
   2   6   5        2.55        2.18      2.87 o 
   3   6   5        1.92        1.33      2.81 o 
   4   6   5        1.76        3.18      3.00 o 
   5   6   5        0.26        1.87      3.17 o 
   6   6   5        0.00        0.00      2.90 o 
 -13   0   6        3.01        4.51      3.18 o 
 -12   0   6        0.02        0.00      2.65 o 
 -11   0   6        0.03        0.00      2.65 o 
 -10   0   6        6.85        6.90      3.45 o 
  -9   0   6       22.88       23.35      5.04 o 
  -8   0   6      100.25      105.36      9.55 o 
  -7   0   6        7.00        8.49      3.72 o 
  -6   0   6       45.81       41.67      6.10 o 
  -5   0   6       67.70       65.82      7.17 o 
  -4   0   6       93.86       95.27      8.76 o 
  -3   0   6       18.24       22.82      4.25 o 
  -2   0   6        9.71       18.05      3.72 o 
  -1   0   6        0.15        0.27      2.39 o 
   0   0   6        0.03        0.00      1.86 o 
   1   0   6        0.02        0.00      1.86 o 
   2   0   6        7.46        2.12      2.12 o 
   3   0   6       19.34        8.49      2.65 o 
   4   0   6        0.10        4.78      2.12 o 
   5   0   6      136.70      153.39     13.00 o 
   6   0   6      619.07      682.84     41.93 o 
   7   0   6        0.19        6.37      4.25 o 
   8   0   6      115.78      130.57     11.94 o 
   9   0   6        1.10        0.80      3.18 o 
  10   0   6        1.49        0.80      3.45 o 
  11   0   6        0.73        1.86      3.72 o 
  12   0   6        0.77        0.27      3.45 o 
  13   0   6        4.36        3.45      3.98 o 
 -13   1   6        1.41        3.45      2.49 o 
 -12   1   6        0.31        0.00      2.15 o 
 -11   1   6        8.26        6.81      3.05 o 
 -10   1   6       11.90       14.73      3.09 o 
  -9   1   6        6.22        6.68      2.61 o 
  -8   1   6       30.75       52.95      5.07 o 
  -7   1   6        0.50        0.00      1.99 o 
  -6   1   6       51.35       65.20      5.06 o 
  -5   1   6        3.55        7.30      2.25 o 
  -4   1   6        0.93        0.17      1.86 o 
  -3   1   6        6.14        8.71      2.23 o 
  -2   1   6        1.59        2.57      1.66 o 
  -1   1   6        0.70        0.00      1.59 o 
   0   1   6        0.45        0.00      1.50 o 
   1   1   6        0.92        0.00      1.21 o 
   2   1   6        0.68        0.83      1.46 o 
   3   1   6        0.98        2.12      1.31 o 
   4   1   6        0.26        1.99      1.31 o 
   5   1   6        3.56        1.33      2.44 o 
   6   1   6        1.29        2.01      2.49 o 
   7   1   6        0.40        4.84      4.51 o 
   8   1   6        0.21        1.19      2.44 o 
   9   1   6        1.84        2.91      2.61 o 
  10   1   6        0.36        0.00      2.34 o 
  11   1   6        2.01        0.93      2.63 o 
  12   1   6        0.00        0.00      4.25 o 
  13   1   6        2.01        0.80      2.81 o 
 -12   2   6        0.28        0.00      2.15 o 
 -11   2   6        3.41        3.98      2.53 o 
 -10   2   6        6.41        3.80      2.34 o 
  -9   2   6        7.97        5.81      2.61 o 
  -8   2   6       78.60       86.17      6.00 o 
  -7   2   6        3.43        4.64      2.34 o 
  -6   2   6       29.70       31.09      4.11 o 
  -5   2   6       32.94       25.38      3.72 o 
  -4   2   6       62.83       68.03      6.77 o 
  -3   2   6       11.13       13.00      5.97 o 
  -2   2   6        5.55        6.63      1.91 o 
  -1   2   6        1.16        1.75      1.78 o 
   0   2   6        1.24        2.14      1.78 o 
   1   2   6        3.54        1.86      1.47 o 
   2   2   6        0.02        0.00      1.21 o 
   3   2   6        1.77        1.26      1.31 o 
   4   2   6        3.15        0.88      1.25 o 
   5   2   6       96.55       99.74      6.06 o 
   6   2   6      294.04      311.22     37.58 o 
   7   2   6        0.06        1.22      3.15 o 
   8   2   6       38.54       46.35      6.67 o 
   9   2   6        0.08        2.92      2.26 o 
  10   2   6        0.13        0.79      2.08 o 
  11   2   6        0.10        1.19      2.35 o 
  12   2   6        0.08        0.00      2.34 o 
 -11   3   6       20.47       25.59      3.21 o 
 -10   3   6       34.31       33.54      3.50 o 
  -9   3   6       13.73       15.53      3.85 o 
  -8   3   6       89.78      120.45      7.70 o 
  -7   3   6        4.77        4.95      2.39 o 
  -6   3   6      166.16      193.52     17.91 o 
  -5   3   6       13.49       15.60      2.87 o 
  -4   3   6        1.10        1.07      1.85 o 
  -3   3   6       22.06       27.65      3.32 o 
  -2   3   6        4.95        2.83      1.85 o 
  -1   3   6        2.13        3.55      1.66 o 
   0   3   6        1.95        1.33      1.56 o 
   1   3   6        2.25        0.00      1.26 o 
   2   3   6        2.57        4.30      1.58 o 
   3   3   6        1.41        1.52      1.46 o 
   4   3   6        0.45        1.52      1.25 o 
   5   3   6        9.40        8.66      1.66 o 
   6   3   6        8.25       11.21      2.58 o 
   7   3   6        1.26        2.89      2.18 o 
   8   3   6        1.52        4.21      2.35 o 
   9   3   6        6.91        3.07      2.50 o 
  10   3   6        1.69        2.17      2.45 o 
  -9   4   6        0.03        0.36      1.78 o 
  -8   4   6       40.52       43.96      3.81 o 
  -7   4   6        0.53        0.71      1.67 o 
  -6   4   6       12.57       15.27      2.53 o 
  -5   4   6        2.24        0.47      1.71 o 
  -4   4   6       14.58       11.20      2.68 o 
  -3   4   6        1.39        0.50      1.40 o 
  -2   4   6        0.28        0.00      1.34 o 
  -1   4   6        5.21        3.45      1.88 o 
   0   4   6        4.27        6.47      1.91 o 
   1   4   6       15.88       17.13      3.85 o 
   2   4   6       10.41       11.98      2.30 o 
   3   4   6        6.10       10.28      2.36 o 
   4   4   6       27.52       21.37      6.16 o 
   5   4   6       41.10       37.27      4.22 o 
   6   4   6       21.93       25.79      4.89 o 
   7   4   6        1.94        3.17      1.59 o 
   8   4   6        0.45        0.51      1.56 o 
  -4   5   6        7.28       10.19      3.17 o 
  -3   5   6       10.64        8.60      3.17 o 
  -2   5   6        0.85        0.00      2.23 o 
  -1   5   6        0.69        0.70      2.53 o 
   0   5   6        1.62        1.06      2.61 o 
   1   5   6        0.24        1.35      1.96 o 
   2   5   6        1.79        2.39      2.03 o 
   3   5   6        0.24        0.77      1.84 o 
   4   5   6        0.22        0.03      1.82 o 
  -8   1   7        1.40        0.00      2.25 o 
  -7   1   7        0.93        0.13      2.34 o 
  -6   1   7        1.13        1.58      2.53 o 
  -5   1   7        0.57        0.00      2.04 o 
  -4   1   7       43.90       54.28      5.06 o 
  -3   1   7        0.49        0.15      2.15 o 
  -2   1   7       35.49       40.21      4.22 o 
  -1   1   7        7.50       12.30      2.63 o 
   0   1   7        5.54        5.81      3.58 o 
   1   1   7        0.33        1.86      1.88 o 
   2   1   7        0.09        0.00      1.50 o 
   3   1   7        0.46        0.00      1.50 o 
   4   1   7        3.25        4.33      1.78 o 
   5   1   7        8.01        4.78      1.88 o 
   6   1   7        0.76        3.58      1.69 o 
   7   1   7        5.86        5.49      2.25 o 
  -7   2   7        9.45        4.76      2.61 o 
  -6   2   7        5.91        4.44      2.80 o 
  -5   2   7        0.79        0.00      2.15 o 
  -4   2   7       16.23       12.38      2.87 o 
  -3   2   7       26.62       27.78      3.55 o 
  -2   2   7        9.32       13.78      4.78 o 
  -1   2   7        4.10        3.08      1.96 o 
   0   2   7        0.04        0.00      1.85 o 
   1   2   7        2.06        0.24      1.85 o 
   2   2   7        0.01        0.00      1.50 o 
   3   2   7        2.90        3.45      2.65 o 
   4   2   7        3.83        1.59      1.69 o 
   5   2   7        6.87        6.72      1.96 o 
   6   2   7       10.29       13.68      2.34 o 
  -3   3   7        0.16        0.00      1.99 o 
  -2   3   7        3.16        0.00      1.96 o 
  -1   3   7        3.64        2.15      2.15 o 
   0   3   7        0.39        0.00      1.66 o 
   1   3   7        3.42        6.32      2.35 o 
   2   3   7        0.00        0.04      1.78 o 
   3   3   7        8.12       14.12      7.17 o 
                                                 
